# Supplementary material for: Single-Cell RNA Sequencing of PBMCs Identified Junction Plakoglobin (JUP) as Stratification Biomarker for Endometriosis
Source: Int J Mol Sci. 2024 Dec 5;25(23):13071. doi: 10.3390/ijms252313071 (PMC11641628; doi:10.3390/ijms252313071)
Supplement: Supplementary file 1 [file ijms-25-13071-s001.zip]

Archive with 2 entries (2 files):
- IJMS Supplemental figures V1.3.pdf
- IJMS Supplemental Tables V1.3.xlsx
