# Supplementary material for: Single-Cell RNA Sequencing of PBMCs Identified Junction Plakoglobin (JUP) as Stratification Biomarker for Endometriosis
Source: Int J Mol Sci. 2024 Dec 5;25(23):13071. doi: 10.3390/ijms252313071 (PMC11641628; doi:10.3390/ijms252313071)
Supplement: Supplementary file 1 [file ijms-25-13071-s001.zip › IJMS Supplemental Tables V1.3.xlsx]

## Sheet: TableS1
	Supplemental Table S1: Descriptive statistics of patient samples used for scRNA-seq experiments comparing PBMC of women with and without endometriosis.
	A-Discrete variables:
		Without Endometriosis		With Endometriosis
		n	%	n	%
	Total	7	100	6	100
	Proliferative phase	4	57.1429	3	50
	Secretory Phase	3	42.8571	3	50
	PCOS	0	0	0	0
	Cyst Adenoma	1	14.2857	1	16.6667
	Adenomyosis suspicion	0	0	1	16.6667
	Myoma	0	0	1	16.6667
	Sactosalpinx	1	14.2857	0	0
	Inflammation on the uterus biopsy	0	0	1	16.6667
	CTL	7	100	0	0
	Endo	0	0	6	100
	rASRM I	0	0	1	16.6667
	rASRM II	0	0	1	16.6667
	rASRM III	0	0	1	16.6667
	rASRM IV	0	0	1	16.6667
	rASRM not available	0	0	2	33.3333
	DIE	0	0	5	83.3333
	OMA	0	0	2	33.3333
	SUP	0	0	3	50
	B-Continuous variables:
		Without Endometriosis						With Endometriosis						Mann Whitney test
		n	Mean	SE	SEM	Median	Range	n	Mean	SE	SEM	Median	Range	Significantly different	P value
	Age	7	35.2857	3.86067	1.4592	35	12	6	35.3333	7.63326	3.11627	37	20	ns	0.75
	BMI	7	26.8314	5.39288	2.03832	26.58	16.45	5	26.664	1.96098	0.876975	27	4.83	ns	>0.99
	Dysmenorrhea	6	6	2.96648	1.21106	7	8	6	7.41667	2.37522	0.969679	8.25	6	ns	0.2965
	Abdominal-pain	7	4	2	0.755929	5	6	6	6.58333	2.33274	0.952336	7.5	6	*	0.0303
	Dyschezia	7	2.57143	3.20713	1.21218	1	7	6	2.16667	2.78687	1.13774	1.5	7	ns	0.9563
	Dysuria	7	0.428571	1.13389	0.428571	0	3	6	0.333333	0.816497	0.333333	0	2	ns	>0.99
	Dyspareunia	6	1.83333	2.85774	1.16667	0	6	6	2.5	2.25832	0.921954	2.5	5	ns	0.697
	OP time rel	6	0.428241	0.0870321	0.0355307	0.409722	0.253472	6	0.407755	0.0998334	0.0407568	0.365625	0.23125	ns	0.4177
	Viability after thawing	7	92.6143	5.15604	1.9488	93.7	15.5	6	92.7833	4.27945	1.74708	93.5	11.7	ns	0.9452
	Number of cells called	6	7208.67	2824.43	1153.07	6755	8319	6	6298.5	2401.15	980.263	6152	6305	ns	0.6991
	CA125 (U/mL)	7	13.7387	1.54894	0.585445	13.2504	4.5956	6	33.614	36.8532	15.0452	17.9096	94.7473	ns	0.366
	CRP (ng/ml)	7	547.791	466.242	176.223	618.636	974.245	6	348.561	275.554	112.494	303.927	715.836	ns	0.5297
	IL-6 (pg/ml)	7	1.5451	1.14082	0.431191	1.18598	2.98402	6	1.18378	0.481767	0.19668	1.10762	1.42913	ns	0.7308
	TNFa (pg/ml)	7	0.634874	0.25779	0.0974355	0.65683	0.780957	6	0.675939	0.160625	0.0655751	0.67753	0.409532	ns	0.9452

## Sheet: TableS2
	Table S2: Basic quality control metrics for the full dataset (20 samples).
	total number of cells	107964
	total number of genes	25847
	median number of genes per cell	1373
	median number of UMIs per cell	3755
	number of selected variable genes	3000

## Sheet: TableS3
Supplemental Table S3: DGE analysis comparing PBMC of endometriosis free women with PBMC of women suffering from endometriosis
	gene	cluster_id	logFC	logCPM	F	p_val	p_adj.loc	p_adj.glb	contrast
CD16 Mono.6742	JUP	CD16 Mono	1.65681	6.05103	55.8764	5.3182e-07	0.00456461	0.0733034	Endo-CTL
CD8 TCM.1340	TRBV7-2	CD8 TCM	2.56103	6.28228	28.3928	3.31781e-05	0.108293	1	Endo-CTL
Eryth.1056	AC104389.6	Eryth	-7.20151	10.5216	25.8179	6.5018e-05	0.131791	1	Endo-CTL
Eryth.1057	HBG2	Eryth	-7.54616	11.8108	20.0301	0.000255318	0.258765	1	Endo-CTL
CD14 Mono.9306	JUP	CD14 Mono	1.30197	4.59726	33.3647	2.4663e-05	0.292355	1	Endo-CTL
dnT.69	LMNA	dnT	2.4951	7.70403	14.9509	0.00107001	0.374897	1	Endo-CTL
dnT.144	TTN	dnT	1.95065	9.04638	13.9749	0.00143069	0.374897	1	Endo-CTL
dnT.77	PRRC2C	dnT	1.19862	9.02106	13.5465	0.00163025	0.374897	1	Endo-CTL
dnT.15	RSRP1	dnT	1.24646	9.22771	13.49	0.00165884	0.374897	1	Endo-CTL
gdT.1539	LEF1	gdT	-1.29725	6.12352	23.0245	0.000108517	0.417192	1	Endo-CTL
gdT.825	MAL	gdT	-1.26336	4.86775	18.838	0.000315492	0.417192	1	Endo-CTL
gdT.3058	CH25H	gdT	-1.63161	5.07793	18.7908	0.00031953	0.417192	1	Endo-CTL
gdT.1653	IL6ST	gdT	-1.17083	5.45156	16.9794	0.000527617	0.458122	1	Endo-CTL
dnT.818	SAMHD1	dnT	1.22395	9.16075	11.8096	0.0028267	0.460088	1	Endo-CTL
dnT.885	IDS	dnT	1.36139	8.79757	11.5139	0.00311545	0.460088	1	Endo-CTL
dnT.715	LUC7L3	dnT	1.74587	7.91096	11.1115	0.00356263	0.460088	1	Endo-CTL
Treg.321	H2AC18	Treg	-1.58987	6.38642	23.943	0.000107964	0.486145	1	Endo-CTL
Treg.322	H2AC19	Treg	-1.58119	6.42034	21.822	0.000176652	0.486145	1	Endo-CTL
dnT.363	TRBV12-3	dnT	5.09692	7.1591	10.5421	0.00484934	0.487089	1	Endo-CTL
dnT.106	EML4	dnT	1.22561	8.60823	9.74272	0.00571575	0.505038	1	Endo-CTL
dnT.234	IL6ST	dnT	1.77235	7.85611	9.53954	0.00614537	0.505038	1	Endo-CTL
dnT.313	SNHG5	dnT	-1.35011	8.51096	9.16862	0.00702616	0.529304	1	Endo-CTL
cDC2.1461	WDR74	cDC2	-1.37269	6.37999	17.9578	0.000438745	0.534961	1	Endo-CTL
cDC2.1576	CD69	cDC2	-1.36846	6.62464	15.8675	0.00078565	0.534961	1	Endo-CTL
cDC2.1549	H2AX	cDC2	-1.20828	6.1484	12.7382	0.00202784	0.534961	1	Endo-CTL
cDC2.38	C1QA	cDC2	2.34615	6.38316	12.3376	0.00230686	0.534961	1	Endo-CTL
cDC2.59	IFI6	cDC2	1.03834	6.50819	12.1912	0.00241927	0.534961	1	Endo-CTL
cDC2.2258	MAP2K2	cDC2	-1.17377	6.30717	12.1473	0.00245415	0.534961	1	Endo-CTL
cDC2.454	INPP5D	cDC2	-1.13728	6.42937	11.0909	0.00348853	0.534961	1	Endo-CTL
cDC2.1105	MSRA	cDC2	1.08817	6.53409	10.6913	0.00399981	0.534961	1	Endo-CTL
cDC2.1611	METTL7A	cDC2	1.01465	6.31388	8.71726	0.00812947	0.534961	1	Endo-CTL
cDC2.1855	KLF13	cDC2	-1.02983	6.08332	8.4422	0.00901745	0.534961	1	Endo-CTL
cDC2.2613	SUN2	cDC2	-1.27236	5.94596	7.95625	0.0108645	0.534961	1	Endo-CTL
cDC2.1096	NUB1	cDC2	-1.03791	6.03182	7.84797	0.0113316	0.534961	1	Endo-CTL
cDC2.1985	SLX1A-SULT1A3	cDC2	1.35084	6.32029	7.53866	0.0127948	0.534961	1	Endo-CTL
cDC2.1873	GABPB1-AS1	cDC2	-1.27326	5.95229	7.3049	0.0140416	0.534961	1	Endo-CTL
cDC2.2294	DNM2	cDC2	-1.10654	6.08228	7.30095	0.0140638	0.534961	1	Endo-CTL
cDC2.813	IRF4	cDC2	-1.06583	6.72767	7.19599	0.0146687	0.534961	1	Endo-CTL
gdT.3815	OASL	gdT	-1.27181	4.76958	15.5715	0.000793982	0.536203	1	Endo-CTL
cDC2.233	IER5	cDC2	-1.11505	6.19572	6.77389	0.0174146	0.544404	1	Endo-CTL
Treg.751	MIR4435-2HG	Treg	1.4124	6.12287	17.3564	0.00054896	0.551601	1	Endo-CTL
Treg.3157	ZBTB16	Treg	1.49244	4.73914	16.4626	0.000701528	0.551601	1	Endo-CTL
cDC2.2687	OGT	cDC2	-1.08081	5.92301	6.58834	0.0188012	0.554513	1	Endo-CTL
dnT.360	TRBV6-5	dnT	-5.95308	7.50838	9.23322	0.00798258	0.555097	1	Endo-CTL
gdT.1920	SOX4	gdT	-1.95615	5.22164	14.784	0.0010058	0.560048	1	Endo-CTL
Treg.71	ID3	Treg	-1.94026	6.20338	15.405	0.000946214	0.566627	1	Endo-CTL
Treg.1355	GPRIN3	Treg	1.12986	6.24069	15.1133	0.00102948	0.566627	1	Endo-CTL
Treg.3120	PICALM	Treg	1.40499	4.65842	14.5302	0.00122155	0.581382	1	Endo-CTL
Treg.1339	ANTXR2	Treg	1.1595	5.71113	14.4056	0.00126755	0.581382	1	Endo-CTL
Treg.3619	TRAV17	Treg	1.11885	5.36771	11.8416	0.00281528	0.583116	1	Endo-CTL
Treg.197	PATJ	Treg	1.16711	4.99379	11.7058	0.00294306	0.583116	1	Endo-CTL
Treg.743	IL18R1	Treg	1.49943	4.59167	11.4323	0.00322041	0.583116	1	Endo-CTL
Treg.4933	FCGRT	Treg	-1.09112	4.94157	11.2211	0.00345467	0.583116	1	Endo-CTL
Treg.120	MARCKSL1	Treg	-1.25416	6.26125	10.3238	0.00468641	0.583116	1	Endo-CTL
Treg.1327	PPBP	Treg	2.40215	4.89386	10.3093	0.00470996	0.583116	1	Endo-CTL
Treg.1489	MTREX	Treg	-1.10178	4.76996	10.1863	0.00491549	0.583116	1	Endo-CTL
Treg.2260	TRBV12-4	Treg	-1.488	5.16327	9.9345	0.00536803	0.583116	1	Endo-CTL
Treg.1971	STX11	Treg	1.12396	4.62969	9.4838	0.00629942	0.583116	1	Endo-CTL
Treg.400	CD84	Treg	1.17064	5.69033	9.27673	0.00678697	0.583116	1	Endo-CTL
Treg.2694	RPP38	Treg	-1.37886	4.70993	9.21077	0.00695104	0.583116	1	Endo-CTL
Treg.481	SRGAP2	Treg	1.33608	4.58925	8.97016	0.00758834	0.583116	1	Endo-CTL
Treg.2267	TRBV28	Treg	-1.159	5.78674	8.55903	0.00883481	0.583116	1	Endo-CTL
Treg.4968	UBE2S	Treg	-1.23776	4.78895	8.09767	0.0105149	0.583116	1	Endo-CTL
Treg.1873	RUNX2	Treg	1.2458	4.74453	8.02076	0.0108285	0.583116	1	Endo-CTL
Treg.2723	IATPR	Treg	1.08005	4.5492	7.94743	0.0111374	0.583116	1	Endo-CTL
Treg.2500	KLHL9	Treg	-1.14099	4.73731	7.81945	0.0117004	0.583116	1	Endo-CTL
Treg.5168	ABCG1	Treg	-1.01695	4.61865	7.72721	0.012126	0.583116	1	Endo-CTL
Treg.3872	MYO5A	Treg	1.02867	5.04852	7.6948	0.0122797	0.583116	1	Endo-CTL
Treg.3611	TRAV8-3	Treg	-1.20666	4.93756	7.65202	0.0124859	0.583116	1	Endo-CTL
Treg.5014	RALGAPA2	Treg	1.03551	4.48938	7.62719	0.0126073	0.583116	1	Endo-CTL
Treg.4668	S1PR4	Treg	1.04992	5.56125	7.44193	0.0135567	0.584384	1	Endo-CTL
Treg.2642	RAPGEF1	Treg	1.00858	4.59773	7.41589	0.0136965	0.584384	1	Endo-CTL
Treg.2805	HELLS	Treg	1.06177	4.94851	7.36302	0.0139854	0.584924	1	Endo-CTL
Treg.2221	AC016831.4	Treg	1.30797	4.45393	7.29914	0.0143435	0.584924	1	Endo-CTL
Treg.398	NCSTN	Treg	1.00474	5.03072	6.88587	0.0169267	0.597177	1	Endo-CTL
Treg.3308	NR4A1	Treg	-1.14094	5.36382	6.74278	0.0179403	0.597177	1	Endo-CTL
cDC2.649	AF213884.3	cDC2	-1.27926	6.02618	5.8247	0.0259805	0.604064	1	Endo-CTL
Treg.1428	HPGD	Treg	1.15587	6.07465	6.11877	0.0232417	0.61532	1	Endo-CTL
Platelet.466	IGKV3-20	Platelet	-5.59872	6.03445	19.9578	0.000181068	0.615633	1	Endo-CTL
gdT.5756	IGLV2-14	gdT	-1.70544	4.22763	13.6705	0.00141979	0.616394	1	Endo-CTL
Treg.2034	ICA1	Treg	1.1831	4.71098	6.01716	0.024263	0.621132	1	Endo-CTL
Treg.265	GSTM3	Treg	-1.25188	4.49041	5.97368	0.0247155	0.62116	1	Endo-CTL
dnT.669	MT2A	dnT	-1.22502	10.1052	7.93277	0.0111587	0.628628	1	Endo-CTL
dnT.612	PRKCH	dnT	1.11115	8.51946	7.79211	0.0117819	0.628628	1	Endo-CTL
dnT.225	IL7R	dnT	1.02929	9.63893	7.66996	0.012355	0.628628	1	Endo-CTL
dnT.166	SEPTIN2	dnT	1.42936	7.97043	7.6533	0.0124356	0.628628	1	Endo-CTL
dnT.314	ZNF292	dnT	1.43465	8.01283	7.6366	0.0125169	0.628628	1	Endo-CTL
Treg.2058	GARS1-DT	Treg	1.02959	4.38976	5.86097	0.0259336	0.634393	1	Endo-CTL
dnT.616	RBM25	dnT	1.06637	8.23988	7.30444	0.0142661	0.637692	1	Endo-CTL
dnT.871	XIST	dnT	1.17224	8.24864	6.78774	0.0175621	0.637692	1	Endo-CTL
dnT.558	USP15	dnT	1.19849	8.59814	6.63187	0.0187191	0.637692	1	Endo-CTL
dnT.741	MAPRE2	dnT	1.16862	8.15051	6.42498	0.0203901	0.637692	1	Endo-CTL
dnT.83	RGS1	dnT	1.09111	8.36712	6.16985	0.0226875	0.637692	1	Endo-CTL
dnT.534	RESF1	dnT	1.0307	8.66951	6.03847	0.023984	0.637692	1	Endo-CTL
Treg.2248	TRBV7-2	Treg	1.24948	7.70968	5.57308	0.0293667	0.656953	1	Endo-CTL
Treg.3806	AC025884.1	Treg	1.01815	4.64734	5.32752	0.0327071	0.660773	1	Endo-CTL
dnT.273	PRPF4B	dnT	1.1762	8.00296	5.38061	0.0318815	0.672119	1	Endo-CTL
dnT.261	NR3C1	dnT	1.27365	7.77993	5.2783	0.033358	0.672119	1	Endo-CTL
dnT.151	CLK1	dnT	1.14697	8.66108	5.27161	0.0334573	0.672119	1	Endo-CTL
gdT.4815	CCR7	gdT	-1.31978	5.55971	13	0.00175835	0.672143	1	Endo-CTL
gdT.1940	H2BC12	gdT	-1.05628	4.22586	12.496	0.00207172	0.672143	1	Endo-CTL
cDC2.1858	THBS1	cDC2	1.49441	6.13934	4.45034	0.0482795	0.674218	1	Endo-CTL
cDC2.907	CRIP3	cDC2	-1.07444	5.68363	4.21265	0.0540482	0.685191	1	Endo-CTL
Treg.3055	CTSW	Treg	-1.04936	5.408	4.46802	0.0483304	0.700536	1	Endo-CTL
Treg.3950	AC243919.1	Treg	-1.20922	10.6806	4.34558	0.0511893	0.702714	1	Endo-CTL
Treg.4014	AC108134.3	Treg	-1.38803	4.4505	4.11996	0.0569825	0.724994	1	Endo-CTL
Treg.2715	SVIL	Treg	-1.06352	4.61845	4.0875	0.0578766	0.725632	1	Endo-CTL
dnT.807	NDUFA3	dnT	-1.35021	8.02277	4.98439	0.0380524	0.727158	1	Endo-CTL
dnT.643	AC243919.1	dnT	-1.06693	10.3776	4.70432	0.0432392	0.729381	1	Endo-CTL
dnT.698	WSB1	dnT	1.00579	8.18955	4.66415	0.0440474	0.729381	1	Endo-CTL
Treg.4909	SLC1A5	Treg	-1.17429	4.27591	3.87847	0.0640388	0.752701	1	Endo-CTL
Treg.3608	TRAV10	Treg	1.12697	4.45878	3.5404	0.0756891	0.762822	1	Endo-CTL
dnT.869	OGT	dnT	1.00046	7.99497	4.10812	0.0572236	0.785789	1	Endo-CTL
dnT.629	UBE3A	dnT	1.31886	7.66513	3.96531	0.0613064	0.785789	1	Endo-CTL
dnT.119	SNRPG	dnT	-1.02414	7.89689	3.91473	0.0628322	0.785789	1	Endo-CTL
dnT.537	SLC38A2	dnT	1.07601	7.92822	3.89452	0.0634542	0.785789	1	Endo-CTL
dnT.309	PHF3	dnT	1.04359	8.0299	3.79511	0.0666194	0.788168	1	Endo-CTL
cDC2.993	RPL21P75	cDC2	1.28241	6.07233	2.36437	0.140496	0.802639	1	Endo-CTL
dnT.878	RPL36A-HNRNPH2	dnT	-1.17255	8.09854	3.31556	0.0847174	0.814888	1	Endo-CTL
dnT.384	PAG1	dnT	1.38608	7.47734	3.25024	0.0876028	0.814888	1	Endo-CTL
dnT.367	TRBV28	dnT	-1.68646	7.75294	3.21128	0.0893784	0.814888	1	Endo-CTL
dnT.38	PDE4B	dnT	1.27895	7.82746	3.07531	0.0959157	0.814888	1	Endo-CTL
dnT.468	MTRNR2L8	dnT	2.15879	9.25445	2.64643	0.120566	0.814888	1	Endo-CTL
dnT.487	SNHG1	dnT	1.1976	7.59203	2.30145	0.146028	0.814888	1	Endo-CTL
dnT.720	BPTF	dnT	1.24087	7.57093	2.21412	0.153474	0.814888	1	Endo-CTL
dnT.16	STMN1	dnT	1.22846	7.59644	2.15763	0.158536	0.814888	1	Endo-CTL
dnT.43	GBP5	dnT	1.21678	8.17922	1.80467	0.195274	0.814888	1	Endo-CTL
dnT.414	RAB14	dnT	-1.24598	7.44476	1.75559	0.201187	0.814888	1	Endo-CTL
dnT.362	TRBV7-9	dnT	-1.41835	7.74524	1.47714	0.23939	0.814888	1	Endo-CTL
dnT.670	MT1E	dnT	-1.00996	7.64075	1.31132	0.266644	0.828441	1	Endo-CTL
dnT.87	AL591846.1	dnT	-1.12399	8.51172	1.20154	0.286972	0.840022	1	Endo-CTL
dnT.136	MZT2A	dnT	-1.00586	7.68778	1.17244	0.292707	0.840022	1	Endo-CTL
dnT.361	TRBV5-4	dnT	1.30005	7.49297	1.0904	0.309735	0.849689	1	Endo-CTL
gdT.3563	KLRC1	gdT	1.02732	7.33524	10.6629	0.00385967	0.852933	1	Endo-CTL
gdT.136	MARCKSL1	gdT	-1.0483	6.12166	10.5285	0.00404666	0.852933	1	Endo-CTL
gdT.3604	NELL2	gdT	-1.24534	4.78906	10.5119	0.00407051	0.852933	1	Endo-CTL
gdT.3060	IFIT2	gdT	-1.81075	4.47561	10.2601	0.00445106	0.852933	1	Endo-CTL
HSPC.224	CD74	HSPC	-1.06159	12.3225	21.6155	0.00163543	0.889315	1	Endo-CTL
HSPC.209	CRHBP	HSPC	2.92429	8.72575	17.5059	0.00304594	0.889315	1	Endo-CTL
HSPC.540	B2M	HSPC	-1.12418	12.2529	11.5269	0.00939336	0.889315	1	Endo-CTL
HSPC.638	GADD45B	HSPC	-3.12538	8.48663	10.2517	0.0125366	0.889315	1	Endo-CTL
HSPC.26	ARMH1	HSPC	2.04573	8.90778	10.1142	0.0129502	0.889315	1	Endo-CTL
HSPC.442	MGP	HSPC	-9.31208	10.1241	9.88741	0.0162181	0.889315	1	Endo-CTL
HSPC.597	RPL13P12	HSPC	6.86394	10.131	9.18294	0.0162537	0.889315	1	Endo-CTL
HSPC.250	LST1	HSPC	-2.94216	8.43784	8.8997	0.0174645	0.889315	1	Endo-CTL
HSPC.375	PSAP	HSPC	-2.58867	9.12528	8.6193	0.0187773	0.889315	1	Endo-CTL
HSPC.790	CLC	HSPC	8.68219	9.56244	8.98247	0.0199576	0.889315	1	Endo-CTL
HSPC.492	UBC	HSPC	-1.86963	10.7877	7.83425	0.0231779	0.889315	1	Endo-CTL
HSPC.24	CAP1	HSPC	-3.0587	8.2207	7.73924	0.0237953	0.889315	1	Endo-CTL
HSPC.337	LY6E	HSPC	-2.73642	8.25869	7.68795	0.0241373	0.889315	1	Endo-CTL
HSPC.318	CLU	HSPC	-3.19377	9.00865	7.66862	0.0242677	0.889315	1	Endo-CTL
HSPC.390	LSP1	HSPC	-2.17881	8.46789	7.52859	0.0252401	0.889315	1	Endo-CTL
HSPC.393	MTRNR2L8	HSPC	7.4492	8.50439	7.86717	0.0262633	0.889315	1	Endo-CTL
HSPC.45	TXNIP	HSPC	-2.17979	9.76551	7.27257	0.0271487	0.889315	1	Endo-CTL
HSPC.464	RPS26	HSPC	1.7511	12.3633	7.20862	0.0276537	0.889315	1	Endo-CTL
HSPC.753	PGK1	HSPC	-1.60954	8.90197	6.87833	0.03046	0.889315	1	Endo-CTL
HSPC.519	NFKBIA	HSPC	-1.45435	10.9607	6.50033	0.0341298	0.889315	1	Endo-CTL
HSPC.651	JUNB	HSPC	-1.69872	10.9911	6.4541	0.0346163	0.889315	1	Endo-CTL
HSPC.563	ATF7IP2	HSPC	-1.62839	8.9849	6.42608	0.0349155	0.889315	1	Endo-CTL
HSPC.181	RPL9	HSPC	1.44423	10.1559	6.36478	0.0355815	0.889315	1	Endo-CTL
HSPC.247	HLA-C	HSPC	-1.82616	10.9486	6.20297	0.0374185	0.889315	1	Endo-CTL
HSPC.170	MBNL1	HSPC	-1.81061	8.77348	6.15949	0.0379325	0.889315	1	Endo-CTL
HSPC.452	TMBIM6	HSPC	-1.85104	8.45223	6.05848	0.0391619	0.889315	1	Endo-CTL
HSPC.285	BCLAF1	HSPC	-1.70131	8.42998	5.98563	0.04008	0.889315	1	Endo-CTL
HSPC.301	STAG3L3	HSPC	2.03859	8.33061	5.89258	0.0412928	0.889315	1	Endo-CTL
HSPC.589	AC016876.2	HSPC	-2.42204	8.17554	5.74465	0.0433188	0.889315	1	Endo-CTL
HSPC.57	S100A4	HSPC	-1.31174	10.1593	5.72681	0.0435716	0.889315	1	Endo-CTL
HSPC.193	H2AZ1	HSPC	-1.56935	8.55074	5.56034	0.0460234	0.889315	1	Endo-CTL
HSPC.298	H2AZ2	HSPC	2.4528	8.12875	5.32002	0.0498821	0.889315	1	Endo-CTL
HSPC.612	DDX5	HSPC	-1.21968	9.95074	5.27077	0.0507232	0.889315	1	Endo-CTL
HSPC.575	COTL1	HSPC	-3.1123	8.27731	5.26727	0.0507838	0.889315	1	Endo-CTL
HSPC.610	MPO	HSPC	6.71296	7.94115	5.20448	0.0564208	0.889315	1	Endo-CTL
HSPC.258	HLA-DRB5	HSPC	-6.27496	7.63696	5.13151	0.0577736	0.889315	1	Endo-CTL
HSPC.386	IFITM3	HSPC	-1.74557	8.97072	4.80194	0.0597142	0.889315	1	Endo-CTL
HSPC.67	CD48	HSPC	-6.37585	7.65906	4.90836	0.0621838	0.889315	1	Endo-CTL
HSPC.191	HNRNPDL	HSPC	-1.09237	9.49591	4.68162	0.0623445	0.889315	1	Endo-CTL
HSPC.712	FP671120.6	HSPC	-1.53175	11.1553	4.64335	0.0632121	0.889315	1	Endo-CTL
HSPC.121	DARS1	HSPC	2.55684	8.03692	4.64106	0.0632645	0.889315	1	Endo-CTL
HSPC.730	H1-0	HSPC	1.32296	8.78438	4.60722	0.0640455	0.889315	1	Endo-CTL
HSPC.261	HLA-DPA1	HSPC	-1.13064	9.47283	4.39722	0.0691789	0.889315	1	Endo-CTL
HSPC.75	GLUL	HSPC	-1.033	9.80592	4.39631	0.0692024	0.889315	1	Endo-CTL
HSPC.168	TM4SF1	HSPC	-6.66548	7.80398	4.49963	0.0714795	0.889315	1	Endo-CTL
HSPC.248	HLA-B	HSPC	-1.26091	10.7532	4.27997	0.0722763	0.889315	1	Endo-CTL
HSPC.188	EREG	HSPC	1.36765	8.89706	4.20333	0.0743976	0.889315	1	Endo-CTL
HSPC.506	ITM2B	HSPC	-1.3386	9.58338	4.16854	0.0753868	0.889315	1	Endo-CTL
HSPC.444	AC010197.2	HSPC	1.31715	8.68105	4.16345	0.0755329	0.889315	1	Endo-CTL
HSPC.455	NR4A1	HSPC	1.07472	9.43481	4.04605	0.079008	0.889315	1	Endo-CTL
HSPC.757	BEX3	HSPC	1.2603	8.57179	3.91447	0.0831522	0.889315	1	Endo-CTL
HSPC.282	AMD1	HSPC	1.94799	8.16731	3.84621	0.0854127	0.889315	1	Endo-CTL
HSPC.80	MIR181A1HG	HSPC	1.3467	8.61974	3.82107	0.0862651	0.889315	1	Endo-CTL
HSPC.380	ADIRF	HSPC	-6.51385	7.69522	3.8795	0.0894211	0.889315	1	Endo-CTL
HSPC.704	SCAND1	HSPC	2.29701	8.04491	3.727	0.0895548	0.889315	1	Endo-CTL
HSPC.98	YPEL5	HSPC	-1.38468	8.57253	3.65135	0.092319	0.889315	1	Endo-CTL
HSPC.232	CANX	HSPC	-1.33709	8.5467	3.65106	0.0923297	0.889315	1	Endo-CTL
HSPC.197	SNHG8	HSPC	1.1385	9.38327	3.64786	0.0924491	0.889315	1	Endo-CTL
HSPC.249	LTB	HSPC	-2.60187	8.0963	3.62794	0.0931967	0.889315	1	Endo-CTL
HSPC.259	HLA-DRB1	HSPC	-1.2527	8.84536	3.60415	0.0940996	0.889315	1	Endo-CTL
HSPC.342	VCP	HSPC	1.41843	8.39469	3.58407	0.0948708	0.889315	1	Endo-CTL
HSPC.361	SNHG7	HSPC	1.03233	9.78195	3.54181	0.0965207	0.889315	1	Endo-CTL
HSPC.572	CORO1A	HSPC	-1.71157	8.31293	3.48644	0.0987393	0.889315	1	Endo-CTL
HSPC.654	LYL1	HSPC	3.74972	7.71307	3.48044	0.0989838	0.889315	1	Endo-CTL
HSPC.304	HSPB1	HSPC	1.04977	8.84677	3.47827	0.099072	0.889315	1	Endo-CTL
HSPC.44	CSDE1	HSPC	-1.19441	8.65959	3.46069	0.0997935	0.889315	1	Endo-CTL
HSPC.352	ATP6V1G1	HSPC	-1.1197	8.63271	3.44487	0.100449	0.889315	1	Endo-CTL
HSPC.748	RBM3	HSPC	-1.03355	9.43563	3.44354	0.100504	0.889315	1	Endo-CTL
HSPC.428	TAF1D	HSPC	1.28655	8.84906	3.42414	0.101315	0.889315	1	Endo-CTL
HSPC.582	PFN1	HSPC	-1.06837	10.1851	3.37481	0.103418	0.889315	1	Endo-CTL
HSPC.280	SNX3	HSPC	1.50137	8.42188	3.36781	0.10372	0.889315	1	Endo-CTL
HSPC.504	AL138963.3	HSPC	-1.84961	9.50511	3.34542	0.104697	0.889315	1	Endo-CTL
HSPC.93	ID2	HSPC	-1.49954	8.31987	3.31057	0.106241	0.889315	1	Endo-CTL
HSPC.746	TIMP1	HSPC	-1.64152	8.2946	3.28904	0.10721	0.889315	1	Endo-CTL
HSPC.17	LAPTM5	HSPC	-1.35369	9.60737	3.25482	0.108774	0.889315	1	Endo-CTL
HSPC.516	PSME2	HSPC	-2.16794	7.99442	3.20909	0.11091	0.889315	1	Endo-CTL
HSPC.51	CTSS	HSPC	-5.90226	7.56677	3.30975	0.111567	0.889315	1	Endo-CTL
HSPC.395	AC116533.1	HSPC	1.16191	8.43077	3.17571	0.112504	0.889315	1	Endo-CTL
HSPC.478	BTG1	HSPC	-1.07139	9.54747	3.16926	0.112816	0.889315	1	Endo-CTL
HSPC.389	CTSD	HSPC	-2.60017	7.90537	3.07464	0.117517	0.889315	1	Endo-CTL
HSPC.476	DUSP6	HSPC	1.63057	8.26522	3.06301	0.118113	0.889315	1	Endo-CTL
HSPC.82	BTG2	HSPC	-1.65455	8.60852	3.01961	0.120371	0.889315	1	Endo-CTL
HSPC.463	CD63	HSPC	-1.26575	8.35195	2.99439	0.121709	0.889315	1	Endo-CTL
HSPC.176	PPP1R2	HSPC	-3.69572	7.79907	2.99024	0.121931	0.889315	1	Endo-CTL
HSPC.116	MIR4435-2HG	HSPC	-1.52119	8.46435	2.95753	0.123699	0.889315	1	Endo-CTL
HSPC.292	ARL4A	HSPC	-1.92483	8.11819	2.95726	0.123714	0.889315	1	Endo-CTL
HSPC.158	TKT	HSPC	1.13333	9.63371	2.93877	0.124729	0.889315	1	Endo-CTL
HSPC.387	TALDO1	HSPC	1.04603	9.59888	2.93617	0.124872	0.889315	1	Endo-CTL
HSPC.617	SEPTIN9	HSPC	-5.87841	7.46019	2.95065	0.12942	0.8897	1	Endo-CTL
HSPC.36	GNG5	HSPC	-1.08085	8.60367	2.8542	0.129513	0.8897	1	Endo-CTL
dnT.359	TRBV6-1	dnT	1.19634	7.49451	0.637375	0.434716	0.89445	1	Endo-CTL
HSPC.41	CSF1	HSPC	3.88675	7.876	2.79437	0.133045	0.901297	1	Endo-CTL
HSPC.56	S100A6	HSPC	-1.58163	9.9367	2.74935	0.135787	0.901297	1	Endo-CTL
HSPC.564	RSL1D1	HSPC	1.17399	8.90287	2.7156	0.137891	0.901297	1	Endo-CTL
HSPC.355	HSPA5	HSPC	-1.16628	8.65352	2.71523	0.137914	0.901297	1	Endo-CTL
HSPC.473	LYZ	HSPC	-2.85529	7.89838	2.6686	0.140894	0.901297	1	Endo-CTL
HSPC.155	ABHD14B	HSPC	1.75217	8.10544	2.61605	0.144355	0.901297	1	Endo-CTL
HSPC.18	KHDRBS1	HSPC	1.18424	8.51122	2.588	0.146249	0.901297	1	Endo-CTL
HSPC.171	TIPARP	HSPC	2.83373	7.72135	2.58179	0.146672	0.901297	1	Endo-CTL
HSPC.78	RGS1	HSPC	-2.01504	8.13302	2.55835	0.148287	0.901297	1	Endo-CTL
HSPC.172	CCNL1	HSPC	-1.34414	8.51054	2.55476	0.148536	0.901297	1	Endo-CTL
HSPC.789	AVP	HSPC	5.7013	7.43476	2.61706	0.149631	0.901297	1	Endo-CTL
HSPC.174	TRA2B	HSPC	-1.70118	8.05785	2.52539	0.150596	0.901297	1	Endo-CTL
HSPC.510	TM9SF2	HSPC	-2.50428	7.79227	2.49046	0.153097	0.902481	1	Endo-CTL
HSPC.448	SLC38A2	HSPC	-2.55127	7.75603	2.43953	0.156843	0.911074	1	Endo-CTL
HSPC.722	ITGB2	HSPC	-2.66192	7.88245	2.42143	0.158204	0.91227	1	Endo-CTL
HSPC.218	MACROH2A1	HSPC	1.04547	9.65021	2.36555	0.162506	0.918059	1	Endo-CTL
HSPC.788	TPSB2	HSPC	2.5456	8.20937	2.3638	0.162643	0.918059	1	Endo-CTL
HSPC.701	AHCY	HSPC	1.4143	8.22558	2.25208	0.171735	0.918059	1	Endo-CTL
HSPC.381	PDZD8	HSPC	1.22221	8.52101	2.24388	0.172429	0.918059	1	Endo-CTL
HSPC.480	HSP90B1	HSPC	-1.27114	8.66597	2.21157	0.175201	0.918059	1	Endo-CTL
HSPC.13	CD52	HSPC	-1.08149	9.1671	2.1955	0.176601	0.918059	1	Endo-CTL
HSPC.47	H2AC19	HSPC	1.03719	9.20799	2.12366	0.183052	0.918059	1	Endo-CTL
HSPC.362	EDF1	HSPC	-1.02586	8.44168	2.09383	0.185825	0.918059	1	Endo-CTL
HSPC.630	AZU1	HSPC	5.87831	7.38416	2.13588	0.187157	0.918059	1	Endo-CTL
HSPC.312	STMP1	HSPC	1.19399	8.30683	2.07874	0.187248	0.918059	1	Endo-CTL
HSPC.400	CAT	HSPC	1.45929	8.9942	2.06708	0.188359	0.918059	1	Endo-CTL
HSPC.349	NR4A3	HSPC	2.09989	7.88161	2.01509	0.193421	0.918059	1	Endo-CTL
HSPC.573	FUS	HSPC	-1.08288	8.97806	2.01168	0.19376	0.918059	1	Endo-CTL
HSPC.532	EIF5	HSPC	-1.53043	8.05749	2.00284	0.19464	0.918059	1	Endo-CTL
HSPC.558	TPSD1	HSPC	5.58786	7.40917	1.98158	0.20193	0.918059	1	Endo-CTL
HSPC.326	RBIS	HSPC	1.15788	8.45484	1.9252	0.20262	0.918059	1	Endo-CTL
HSPC.89	ARID4B	HSPC	-2.39497	7.81388	1.92468	0.202674	0.918059	1	Endo-CTL
HSPC.502	TSC22D1	HSPC	-1.14064	8.5586	1.91349	0.203862	0.918059	1	Endo-CTL
HSPC.552	AC245033.1	HSPC	1.36119	8.14573	1.87549	0.207965	0.918059	1	Endo-CTL
HSPC.458	AC023509.1	HSPC	1.07132	8.58318	1.84316	0.211545	0.918059	1	Endo-CTL
HSPC.750	MSN	HSPC	-1.11786	8.45958	1.79048	0.217564	0.918059	1	Endo-CTL
HSPC.526	RBM25	HSPC	1.93983	8.04942	1.78444	0.218269	0.918059	1	Endo-CTL
HSPC.177	PAK2	HSPC	1.03508	8.31908	1.75421	0.221845	0.918059	1	Endo-CTL
HSPC.385	IFITM1	HSPC	-2.3366	7.99059	1.73737	0.223873	0.918059	1	Endo-CTL
HSPC.403	MDK	HSPC	1.41376	8.1033	1.707	0.227595	0.918059	1	Endo-CTL
HSPC.759	XACT	HSPC	-1.61117	8.40373	1.70615	0.227701	0.918059	1	Endo-CTL
HSPC.738	SMDT1	HSPC	1.05489	8.86709	1.65764	0.233831	0.918059	1	Endo-CTL
HSPC.198	C4orf3	HSPC	-1.69554	7.91281	1.65641	0.23399	0.918059	1	Endo-CTL
HSPC.228	STK10	HSPC	3.42056	7.47706	1.63554	0.236701	0.918059	1	Endo-CTL
HSPC.787	MS4A2	HSPC	-2.97541	7.79218	1.62025	0.238714	0.918059	1	Endo-CTL
HSPC.699	CST3	HSPC	-1.323	9.10339	1.5882	0.243014	0.918059	1	Endo-CTL
HSPC.490	ARL6IP4	HSPC	-1.13167	8.43795	1.57731	0.2445	0.918059	1	Endo-CTL
HSPC.1	MTND2P28	HSPC	1.09232	8.43603	1.57265	0.24514	0.918059	1	Endo-CTL
HSPC.517	NEDD8	HSPC	-1.0247	8.24865	1.55938	0.246974	0.918059	1	Endo-CTL
HSPC.583	RNASEK	HSPC	-1.36003	8.14579	1.55032	0.248238	0.918059	1	Endo-CTL
HSPC.574	TERF2IP	HSPC	2.64863	7.5705	1.49485	0.256176	0.918059	1	Endo-CTL
HSPC.591	TRAPPC1	HSPC	1.45019	7.99498	1.47804	0.258653	0.918059	1	Endo-CTL
HSPC.705	SAMHD1	HSPC	-3.9362	7.64493	1.46328	0.265564	0.918059	1	Endo-CTL
HSPC.241	H2BC4	HSPC	-3.31854	7.38879	1.3979	0.270941	0.918059	1	Endo-CTL
HSPC.364	TUBB4B	HSPC	-1.10957	8.12165	1.37167	0.275144	0.918059	1	Endo-CTL
HSPC.542	GABPB1-AS1	HSPC	-2.08873	7.69679	1.36378	0.276427	0.918059	1	Endo-CTL
HSPC.307	AC004922.1	HSPC	-1.1887	8.22907	1.34931	0.278801	0.918059	1	Endo-CTL
HSPC.530	DDX24	HSPC	-2.66192	7.46423	1.30157	0.286847	0.918059	1	Endo-CTL
HSPC.379	ANXA11	HSPC	-2.14243	7.65772	1.29884	0.287317	0.918059	1	Endo-CTL
HSPC.568	EIF3C	HSPC	1.2247	8.32607	1.28292	0.290082	0.918059	1	Endo-CTL
HSPC.134	HSPE1	HSPC	-2.21848	7.65982	1.25693	0.294679	0.918059	1	Endo-CTL
HSPC.53	S100A11	HSPC	-1.59407	7.86752	1.24532	0.296766	0.918059	1	Endo-CTL
HSPC.162	HCLS1	HSPC	-1.47422	8.12361	1.23505	0.298631	0.918059	1	Endo-CTL
HSPC.243	H1-3	HSPC	1.01821	9.14161	1.21429	0.302453	0.918059	1	Endo-CTL
HSPC.577	IRF8	HSPC	-2.702	7.59049	1.14976	0.314801	0.918059	1	Endo-CTL
HSPC.85	NENF	HSPC	1.23809	8.04283	1.13859	0.317016	0.918059	1	Endo-CTL
HSPC.70	FCER1G	HSPC	-2.25388	7.69258	1.11954	0.320844	0.918059	1	Endo-CTL
HSPC.327	RIPK2	HSPC	-1.65383	7.799	1.11262	0.32225	0.918059	1	Endo-CTL
HSPC.639	GNA15	HSPC	1.11795	8.09315	1.10198	0.324433	0.918059	1	Endo-CTL
HSPC.54	S100A9	HSPC	-1.72197	8.76436	1.09993	0.324856	0.918059	1	Endo-CTL
HSPC.200	HPGD	HSPC	-2.22479	7.58567	1.09294	0.326304	0.918059	1	Endo-CTL
HSPC.272	ENSG00000202198.1	HSPC	-1.06175	9.48273	1.06988	0.331151	0.918059	1	Endo-CTL
HSPC.273	RN7SK	HSPC	-1.06175	9.48273	1.06988	0.331151	0.918059	1	Endo-CTL
HSPC.620	SMCHD1	HSPC	-1.63359	7.90318	1.02303	0.341339	0.918059	1	Endo-CTL
HSPC.669	TYROBP	HSPC	-1.32451	8.33857	1.01051	0.344144	0.918059	1	Endo-CTL
HSPC.314	ZC3HAV1	HSPC	-2.11505	7.52226	0.984117	0.350168	0.918059	1	Endo-CTL
HSPC.43	BCAS2	HSPC	-1.88527	7.64091	0.97887	0.351384	0.918059	1	Endo-CTL
HSPC.287	CITED2	HSPC	-1.47213	7.78447	0.965374	0.354544	0.918059	1	Endo-CTL
HSPC.20	RBBP4	HSPC	-1.17494	8.02667	0.916179	0.366441	0.918059	1	Endo-CTL
HSPC.454	TAMALIN	HSPC	-1.28903	7.94141	0.915663	0.366569	0.918059	1	Endo-CTL
HSPC.187	CXCL2	HSPC	-1.33576	7.88098	0.890277	0.372954	0.918059	1	Endo-CTL
HSPC.305	SRI	HSPC	1.02835	8.03354	0.867776	0.378761	0.918059	1	Endo-CTL
HSPC.322	TCEA1	HSPC	1.17459	8.00236	0.84995	0.383462	0.918059	1	Endo-CTL
HSPC.604	CAVIN1	HSPC	-1.04596	7.99674	0.846158	0.384475	0.918059	1	Endo-CTL
HSPC.404	PRG2	HSPC	1.87047	7.77956	0.730593	0.417491	0.918059	1	Endo-CTL
HSPC.83	AL591846.1	HSPC	-1.07556	9.47326	0.724157	0.419465	0.918059	1	Endo-CTL
HSPC.623	ANKRD12	HSPC	-1.76668	7.59428	0.718579	0.421187	0.918059	1	Endo-CTL
HSPC.609	MSI2	HSPC	1.05631	8.1276	0.708318	0.424386	0.918059	1	Endo-CTL
HSPC.668	HCST	HSPC	-1.00739	8.11531	0.698522	0.427477	0.918059	1	Endo-CTL
HSPC.204	FYB1	HSPC	-1.83898	7.55685	0.67011	0.436659	0.918059	1	Endo-CTL
HSPC.600	CCL5	HSPC	-1.83898	7.55685	0.67011	0.436659	0.918059	1	Endo-CTL
HSPC.618	SOCS3	HSPC	-1.76707	7.54674	0.666575	0.437825	0.918059	1	Endo-CTL
HSPC.203	IL7R	HSPC	-1.48282	7.8531	0.657919	0.440701	0.918059	1	Endo-CTL
HSPC.55	S100A8	HSPC	-1.26914	8.49144	0.61935	0.453915	0.918059	1	Endo-CTL
HSPC.489	SRSF9	HSPC	1.05466	7.88452	0.592537	0.463507	0.918059	1	Endo-CTL
HSPC.40	GSTM3	HSPC	1.76349	7.47857	0.588753	0.464889	0.918059	1	Endo-CTL
HSPC.288	TAGAP	HSPC	-1.58482	7.51737	0.571834	0.471157	0.918059	1	Endo-CTL
HSPC.369	VIM-AS1	HSPC	-1.80306	7.50467	0.549865	0.479522	0.918059	1	Endo-CTL
HSPC.534	PLD4	HSPC	-1.46464	7.8391	0.537209	0.484461	0.918059	1	Endo-CTL
HSPC.284	MYB	HSPC	1.25145	7.78666	0.52333	0.489983	0.918059	1	Endo-CTL
HSPC.555	IQGAP1	HSPC	-1.121	7.84038	0.465957	0.514083	0.918059	1	Endo-CTL
HSPC.467	SMARCC2	HSPC	-1.06079	7.76183	0.432178	0.529334	0.918059	1	Endo-CTL
HSPC.547	PKM	HSPC	-1.09652	7.734	0.406599	0.541474	0.927663	1	Endo-CTL
HSPC.763	RTL8C	HSPC	-1.03897	7.80397	0.385362	0.551977	0.928736	1	Endo-CTL
HSPC.320	LEPROTL1	HSPC	-1.03171	7.71112	0.37419	0.557668	0.928736	1	Endo-CTL
HSPC.129	ZC3H15	HSPC	-1.01136	7.69374	0.313901	0.590599	0.928736	1	Endo-CTL
NK_CD56bright.2630	CSTB	NK_CD56bright	1.31758	6.43461	11.4263	0.00297593	0.99491	1	Endo-CTL
NK_CD56bright.522	NUP210	NK_CD56bright	1.03569	6.13302	8.40603	0.0088723	0.99491	1	Endo-CTL
NK_CD56bright.1421	IFIT2	NK_CD56bright	-2.44217	8.51641	8.11867	0.00991684	0.99491	1	Endo-CTL
NK_CD56bright.2093	MT2A	NK_CD56bright	-1.16203	8.14916	7.8193	0.0111532	0.99491	1	Endo-CTL
NK_CD56bright.2016	HBA1	NK_CD56bright	-1.42639	5.84385	6.54853	0.0187176	0.99491	1	Endo-CTL
NK_CD56bright.2519	UBE2S	NK_CD56bright	-1.16649	5.8474	6.40986	0.0198452	0.99491	1	Endo-CTL
NK_CD56bright.2591	ZNF217	NK_CD56bright	1.04034	6.11456	5.79123	0.0259003	0.99491	1	Endo-CTL
NK_CD56bright.2577	PIGT	NK_CD56bright	1.04476	5.96263	5.67455	0.027262	0.99491	1	Endo-CTL
NK_CD56bright.1345	SNHG7	NK_CD56bright	-1.02697	6.58766	5.43199	0.0303595	0.99491	1	Endo-CTL
NK_CD56bright.2015	HBA2	NK_CD56bright	-1.17014	5.97995	3.63437	0.0710811	0.99491	1	Endo-CTL
NK_CD56bright.679	RPL9	NK_CD56bright	1.11202	9.85638	3.51508	0.075504	0.99491	1	Endo-CTL
NK_CD56bright.1722	LYZ	NK_CD56bright	1.19044	6.70015	3.07365	0.0948979	0.99491	1	Endo-CTL
NK_CD56bright.2588	CEBPB	NK_CD56bright	-1.12555	5.69999	2.65719	0.118743	0.99491	1	Endo-CTL
NK_CD56bright.1490	MTRNR2L8	NK_CD56bright	2.37279	7.64882	2.51158	0.12871	0.99491	1	Endo-CTL
CD4 CTL.2012	WDR45	CD4 CTL	1.64923	5.72889	9.48345	0.00576752	0.997508	1	Endo-CTL
CD4 CTL.1546	PAFAH1B1	CD4 CTL	1.11093	6.84303	7.64125	0.0117466	0.997508	1	Endo-CTL
CD4 CTL.156	ILF2	CD4 CTL	1.02624	6.57152	7.44532	0.0127137	0.997508	1	Endo-CTL
CD4 CTL.990	ITGB1	CD4 CTL	-1.09803	8.08473	7.22929	0.0138844	0.997508	1	Endo-CTL
CD4 CTL.916	CEMIP2	CD4 CTL	-1.14047	6.45519	7.11088	0.0145767	0.997508	1	Endo-CTL
CD4 CTL.1055	MTRNR2L8	CD4 CTL	4.36112	8.33686	7.04108	0.0150028	0.997508	1	Endo-CTL
CD4 CTL.290	CD8A	CD4 CTL	-1.69415	6.09389	6.53108	0.0185745	0.997508	1	Endo-CTL
CD4 CTL.1433	CIAO2A	CD4 CTL	1.21014	5.83811	6.49335	0.0188744	0.997508	1	Endo-CTL
CD4 CTL.295	STARD7	CD4 CTL	1.23067	5.91614	6.25463	0.0209022	0.997508	1	Endo-CTL
CD4 CTL.405	NDUFAF3	CD4 CTL	1.21541	6.11692	5.98247	0.0235179	0.997508	1	Endo-CTL
CD4 CTL.1013	WAPL	CD4 CTL	1.17156	5.97447	5.5733	0.0281715	0.997508	1	Endo-CTL
CD4 CTL.1485	ARL6IP1	CD4 CTL	-1.21225	6.15958	5.16285	0.0339078	0.997508	1	Endo-CTL
CD4 CTL.467	PSMD2	CD4 CTL	1.07788	5.95158	5.01639	0.0362653	0.997508	1	Endo-CTL
CD4 CTL.1445	PSMA4	CD4 CTL	1.06262	5.84974	4.92727	0.0377904	0.997508	1	Endo-CTL
CD4 CTL.845	PDLIM2	CD4 CTL	1.12048	6.06816	4.39019	0.0486778	0.997508	1	Endo-CTL
CD4 CTL.1325	TRDV2	CD4 CTL	2.10058	6.03091	3.95075	0.0602905	0.997508	1	Endo-CTL
CD4 CTL.542	ANXA2R	CD4 CTL	-1.023	6.34926	3.8592	0.0630917	0.997508	1	Endo-CTL
CD4 CTL.1231	STAT6	CD4 CTL	1.12178	6.10532	3.77395	0.0658349	0.997508	1	Endo-CTL
CD4 CTL.584	EGR1	CD4 CTL	1.27271	6.31814	3.61658	0.0712678	0.997508	1	Endo-CTL
CD4 CTL.1143	ZBTB16	CD4 CTL	1.06661	6.34968	3.16915	0.0897804	0.997508	1	Endo-CTL
CD4 CTL.462	RPL22P1	CD4 CTL	-1.14304	6.083	3.03962	0.0961449	0.997508	1	Endo-CTL
CD4 CTL.38	STMN1	CD4 CTL	1.04053	5.93496	3.00513	0.0979276	0.997508	1	Endo-CTL
CD4 CTL.1421	ARPP19	CD4 CTL	1.0039	5.59644	2.60868	0.121476	0.997508	1	Endo-CTL
CD4 CTL.291	CD8B	CD4 CTL	-1.23229	6.08553	2.41466	0.135416	0.997508	1	Endo-CTL
CD4 CTL.957	FCN1	CD4 CTL	-1.22954	6.61457	2.17912	0.155	0.997508	1	Endo-CTL
CD4 CTL.826	TRBV7-2	CD4 CTL	1.02294	6.76368	1.72375	0.203633	0.997508	1	Endo-CTL
CD4 CTL.668	HLA-DRB5	CD4 CTL	-1.03053	5.88943	1.71032	0.205335	0.997508	1	Endo-CTL
Platelet.1406	TRBV7-9	Platelet	2.94388	5.70523	15.3489	0.000705138	0.998475	1	Endo-CTL
Platelet.645	AC099560.2	Platelet	2.40324	5.29902	11.2827	0.00275452	0.998475	1	Endo-CTL
Platelet.3082	CST7	Platelet	1.3915	8.27709	11.0353	0.00301073	0.998475	1	Endo-CTL
Platelet.639	ITGA9-AS1	Platelet	1.73515	5.98338	9.51993	0.00528408	0.998475	1	Endo-CTL
Platelet.2443	DDX11L10	Platelet	1.42144	9.08948	9.21991	0.00592932	0.998475	1	Endo-CTL
Platelet.2831	MED16	Platelet	1.83517	5.52111	8.84066	0.00687225	0.998475	1	Endo-CTL
Platelet.363	NLRP3	Platelet	-1.61842	6.69644	8.60401	0.00754375	0.998475	1	Endo-CTL
Platelet.577	DNAJB2	Platelet	1.64601	5.73404	8.59559	0.00756894	0.998475	1	Endo-CTL
Platelet.2099	ATP2B1-AS1	Platelet	-1.42534	6.17601	8.49348	0.00788192	0.998475	1	Endo-CTL
Platelet.3057	RBCK1	Platelet	1.44494	5.7576	8.41627	0.00812805	0.998475	1	Endo-CTL
Platelet.56	UBXN11	Platelet	1.07942	7.23378	8.13924	0.00908355	0.998475	1	Endo-CTL
Platelet.2746	JMJD6	Platelet	-1.62098	5.82014	7.95241	0.00979776	0.998475	1	Endo-CTL
Platelet.651	ABHD5	Platelet	-1.28641	6.04506	7.90321	0.00999598	0.998475	1	Endo-CTL
Platelet.1962	JAM3	Platelet	1.21119	6.81834	7.54756	0.0115682	0.998475	1	Endo-CTL
Platelet.2365	MAP1A	Platelet	1.04597	6.60191	6.65385	0.0168732	0.998475	1	Endo-CTL
Platelet.1405	TRBV7-5	Platelet	2.5361	5.01952	6.43729	0.0185336	0.998475	1	Endo-CTL
Platelet.1077	PHACTR1	Platelet	-1.67898	5.70588	5.95926	0.0228814	0.998475	1	Endo-CTL
Platelet.1685	PARD3	Platelet	1.31334	5.68654	5.94507	0.0230268	0.998475	1	Endo-CTL
Platelet.261	ISG20L2	Platelet	-1.29042	5.64184	5.91458	0.0233426	0.998475	1	Endo-CTL
Platelet.549	HSPE1	Platelet	-1.02298	6.62511	5.8883	0.0236188	0.998475	1	Endo-CTL
Platelet.2663	STARD3	Platelet	1.35343	5.50186	5.51436	0.0279701	0.998475	1	Endo-CTL
Platelet.1422	PRKAG2	Platelet	-1.79191	5.23513	5.4632	0.0286323	0.998475	1	Endo-CTL
Platelet.471	KANSL3	Platelet	1.64677	5.33247	5.43108	0.0290569	0.998475	1	Endo-CTL
Platelet.3304	WDR13	Platelet	1.22154	5.72246	5.2248	0.0319582	0.998475	1	Endo-CTL
Platelet.2442	DDX11L9	Platelet	1.10572	6.94474	5.22237	0.0319942	0.998475	1	Endo-CTL
Platelet.1404	TRBV7-4	Platelet	1.46179	5.34812	5.19352	0.0324258	0.998475	1	Endo-CTL
Platelet.480	FHL2	Platelet	1.35694	5.7819	5.18613	0.0325374	0.998475	1	Endo-CTL
Platelet.2243	GZMB	Platelet	1.04308	6.92811	5.13252	0.0333599	0.998475	1	Endo-CTL
Platelet.131	MRPL37	Platelet	-1.58368	5.28885	5.13105	0.0333829	0.998475	1	Endo-CTL
Platelet.846	RASGEF1B	Platelet	-1.35779	5.46112	5.07909	0.0342031	0.998475	1	Endo-CTL
Platelet.3294	USP9X	Platelet	1.02097	5.90851	5.01125	0.0353082	0.998475	1	Endo-CTL
Platelet.1141	HLA-DRB1	Platelet	-1.11539	7.05778	4.96979	0.0360034	0.998475	1	Endo-CTL
Platelet.3008	PLAUR	Platelet	-1.24045	6.10559	4.91231	0.0369927	0.998475	1	Endo-CTL
Platelet.3216	XBP1	Platelet	1.06441	5.79758	4.87624	0.0376291	0.998475	1	Endo-CTL
Platelet.3118	SDC4	Platelet	1.35416	5.40637	4.80449	0.0389319	0.998475	1	Endo-CTL
Platelet.916	RICTOR	Platelet	-1.21715	5.70896	4.78532	0.0392886	0.998475	1	Endo-CTL
Platelet.1279	AHR	Platelet	-1.11116	5.90444	4.77591	0.0394648	0.998475	1	Endo-CTL
Platelet.3320	EFNB1	Platelet	1.58962	5.45347	4.51101	0.0448164	0.998475	1	Endo-CTL
Platelet.2440	TARS3	Platelet	1.05336	5.92392	4.4947	0.0451717	0.998475	1	Endo-CTL
Platelet.2774	WDR45B	Platelet	-1.20575	5.4464	4.48064	0.0454805	0.998475	1	Endo-CTL
Platelet.2445	NPRL3	Platelet	1.03212	6.14553	4.45475	0.0460554	0.998475	1	Endo-CTL
Platelet.3155	SAMSN1	Platelet	-1.21893	5.73798	4.37988	0.047765	0.998475	1	Endo-CTL
Platelet.1081	CD83	Platelet	-1.07467	6.29269	4.35577	0.0483308	0.998475	1	Endo-CTL
Platelet.2852	GNA15	Platelet	1.11695	5.73399	4.34297	0.0486342	0.998475	1	Endo-CTL
Platelet.1339	BET1	Platelet	1.11953	5.70117	4.25824	0.0506979	0.998475	1	Endo-CTL
Platelet.435	GMCL1	Platelet	1.59699	5.01744	4.24774	0.0509603	0.998475	1	Endo-CTL
Platelet.3054	ZNF542P	Platelet	1.06101	6.74489	4.16101	0.0531889	0.998475	1	Endo-CTL
Platelet.919	TTC33	Platelet	-1.17558	5.78332	4.14566	0.0535948	0.998475	1	Endo-CTL
Platelet.600	BHLHE40	Platelet	-1.12304	6.44868	4.13026	0.0540056	0.998475	1	Endo-CTL
Platelet.2634	SNORD3B-2	Platelet	-1.93245	5.38082	4.04641	0.0563056	0.998475	1	Endo-CTL
Platelet.1140	HLA-DRB5	Platelet	-1.67225	5.51205	3.96788	0.0585608	0.998475	1	Endo-CTL
Platelet.2733	ARMC7	Platelet	1.36224	5.30809	3.80827	0.0634688	0.998475	1	Endo-CTL
Platelet.2933	EPS15L1	Platelet	1.05941	5.7847	3.80521	0.0635673	0.998475	1	Endo-CTL
Platelet.1997	LINC02446	Platelet	-1.40914	6.32496	3.75329	0.0652667	0.998475	1	Endo-CTL
Platelet.1142	HLA-DQA1	Platelet	-1.19728	5.74097	3.75004	0.0653749	0.998475	1	Endo-CTL
Platelet.2757	EIF4A3	Platelet	-1.00938	6.34716	3.72886	0.066084	0.998475	1	Endo-CTL
Platelet.2115	WASHC4	Platelet	-1.33961	5.41179	3.72699	0.0661472	0.998475	1	Endo-CTL
Platelet.1402	TRBV11-2	Platelet	-1.95295	4.91098	3.70096	0.0670323	0.998475	1	Endo-CTL
Platelet.2775	FN3K	Platelet	1.02071	5.74924	3.67641	0.067879	0.998475	1	Endo-CTL
Platelet.3165	SCAF4	Platelet	-1.21209	5.53291	3.64963	0.0688172	0.998475	1	Endo-CTL
Platelet.118	LINC00853	Platelet	1.32326	5.36473	3.63012	0.0695098	0.998475	1	Endo-CTL
Platelet.1596	RGS3	Platelet	-1.07679	5.93598	3.62382	0.0697351	0.998475	1	Endo-CTL
Platelet.2425	TM6SF1	Platelet	1.09425	5.58488	3.61091	0.0701994	0.998475	1	Endo-CTL
Platelet.575	ATG9A	Platelet	1.24818	5.34417	3.60696	0.0703422	0.998475	1	Endo-CTL
Platelet.2901	MAN2B1	Platelet	1.12514	5.59234	3.54883	0.0724828	0.998475	1	Endo-CTL
Platelet.2781	AP002478.1	Platelet	1.10385	5.84024	3.4545	0.0761174	0.998475	1	Endo-CTL
Platelet.472	ANKRD36	Platelet	1.12546	5.69241	3.44633	0.0764416	0.998475	1	Endo-CTL
Platelet.1642	CLIC3	Platelet	1.75576	5.08864	3.41238	0.0778076	0.998475	1	Endo-CTL
Platelet.811	KLHL5	Platelet	-1.36362	5.5461	3.4086	0.0779611	0.998475	1	Endo-CTL
Platelet.2420	CFAP161	Platelet	1.19178	5.36859	3.3451	0.0805973	0.998475	1	Endo-CTL
Platelet.90	CSF3R	Platelet	-1.13461	5.92899	3.33641	0.0809661	0.998475	1	Endo-CTL
Platelet.2101	EEA1	Platelet	-1.13241	5.38087	3.33293	0.0811145	0.998475	1	Endo-CTL
Platelet.1483	PLEKHF2	Platelet	-1.05749	5.57102	3.31909	0.0817069	0.998475	1	Endo-CTL
Platelet.3358	Z82195.3	Platelet	-1.30653	5.48985	3.27095	0.0838068	0.998475	1	Endo-CTL
Platelet.1739	ACTR1A	Platelet	1.03685	5.54159	3.25145	0.0846751	0.998475	1	Endo-CTL
Platelet.2024	YAF2	Platelet	-1.18495	5.291	3.24292	0.085058	0.998475	1	Endo-CTL
Platelet.1355	ZNHIT1	Platelet	1.15675	5.48614	3.2355	0.085393	0.998475	1	Endo-CTL
Platelet.2142	MLEC	Platelet	1.0584	5.5429	3.22968	0.0856566	0.998475	1	Endo-CTL
Platelet.1226	ASF1A	Platelet	-1.31724	5.17858	3.22479	0.0858787	0.998475	1	Endo-CTL
Platelet.2342	IGHM	Platelet	-1.07602	5.75758	3.19521	0.0872377	0.998475	1	Endo-CTL
Platelet.1929	BIRC2	Platelet	-1.02387	5.74531	3.19066	0.087449	0.998475	1	Endo-CTL
Platelet.2651	CCL3	Platelet	-1.56318	5.30717	3.15339	0.0892018	0.998475	1	Endo-CTL
Platelet.1725	CH25H	Platelet	-1.36156	5.15748	3.10472	0.091552	0.998475	1	Endo-CTL
Platelet.1899	MYEOV	Platelet	1.05148	5.77847	3.05199	0.0941801	0.998475	1	Endo-CTL
Platelet.314	PTPN7	Platelet	-1.07985	5.61293	3.02393	0.0956142	0.998475	1	Endo-CTL
Platelet.141	ANKRD13C	Platelet	-1.40154	5.1055	2.99437	0.0971523	0.998475	1	Endo-CTL
Platelet.1120	TNF	Platelet	-1.80218	4.85546	2.87339	0.103755	0.998475	1	Endo-CTL
Platelet.949	AP3B1	Platelet	-1.02683	5.51041	2.87243	0.103809	0.998475	1	Endo-CTL
Platelet.2640	NUFIP2	Platelet	-1.02578	5.89418	2.87079	0.103902	0.998475	1	Endo-CTL
Platelet.1416	ATP6V0E2	Platelet	1.16594	5.34499	2.86745	0.104092	0.998475	1	Endo-CTL
Platelet.1454	ANK1	Platelet	1.23899	5.39797	2.85892	0.104579	0.998475	1	Endo-CTL
Platelet.101	NFYC	Platelet	-1.1031	5.34854	2.84589	0.105328	0.998475	1	Endo-CTL
Platelet.1993	CLEC7A	Platelet	-1.51566	5.10472	2.83439	0.105994	0.998475	1	Endo-CTL
Platelet.2449	LUC7L	Platelet	-1.00134	5.74213	2.79471	0.10833	0.998475	1	Endo-CTL
Platelet.2749	MFSD11	Platelet	-1.12523	5.40009	2.76538	0.110095	0.998475	1	Endo-CTL
Platelet.2721	CEP95	Platelet	-1.34063	4.99518	2.53843	0.12496	0.998475	1	Endo-CTL
Platelet.671	TEX264	Platelet	-1.00862	5.39558	2.51683	0.126494	0.998475	1	Endo-CTL
Platelet.1804	MTRNR2L8	Platelet	2.13406	8.33008	2.51545	0.126593	0.998475	1	Endo-CTL
Platelet.1400	TRBV5-1	Platelet	-1.34827	5.44342	2.45201	0.131234	0.998475	1	Endo-CTL
Platelet.1143	HLA-DQB1	Platelet	-1.03635	5.80936	2.44514	0.131748	0.998475	1	Endo-CTL
Platelet.2987	MED29	Platelet	1.28208	5.14566	2.37836	0.136877	0.998475	1	Endo-CTL
Platelet.284	CREG1	Platelet	1.03398	5.36469	2.13344	0.157844	0.998475	1	Endo-CTL
Platelet.1297	TRGV9	Platelet	1.07727	5.31638	2.05982	0.164887	0.998475	1	Endo-CTL
Platelet.3354	LAMP2	Platelet	1.05733	5.19212	2.04475	0.166376	0.998475	1	Endo-CTL
Platelet.2975	AC011479.1	Platelet	1.01758	5.28158	1.97459	0.173524	0.998475	1	Endo-CTL
Platelet.489	IL1B	Platelet	-1.36625	6.63147	1.96899	0.17411	0.998475	1	Endo-CTL
Platelet.202	AC245014.3	Platelet	-1.01555	5.69707	1.93407	0.177822	0.998475	1	Endo-CTL
Platelet.3071	SLC23A2	Platelet	-1.19483	4.78692	1.92383	0.178928	0.998475	1	Endo-CTL
Platelet.2082	LINC02384	Platelet	-1.08105	5.09775	1.75884	0.197982	0.998475	1	Endo-CTL
Platelet.381	RHOB	Platelet	-1.11894	5.43153	1.61329	0.216918	0.998475	1	Endo-CTL
Platelet.2707	PCTP	Platelet	1.10932	5.33098	1.54717	0.226267	0.998475	1	Endo-CTL
Platelet.958	MEF2C-AS1	Platelet	-1.35525	4.93131	1.53776	0.22764	0.998475	1	Endo-CTL
Platelet.1095	H4C8	Platelet	1.02253	5.29897	1.5106	0.231659	0.998475	1	Endo-CTL
Platelet.636	TRANK1	Platelet	1.03884	5.00086	1.41857	0.245965	0.998475	1	Endo-CTL
Platelet.1200	CEP162	Platelet	-1.23506	4.59888	1.25705	0.273952	0.998475	1	Endo-CTL
Platelet.3210	SLC2A11	Platelet	-1.10155	4.73611	1.2089	0.283094	0.998475	1	Endo-CTL
Platelet.501	SAP130	Platelet	-1.11423	4.52967	1.125	0.300019	0.998475	1	Endo-CTL
Platelet.1409	TRBV28	Platelet	-1.06495	5.44692	1.09319	0.306791	0.998475	1	Endo-CTL
Eryth.542	ATG10	Eryth	-1.91846	4.88558	10.4258	0.00438936	0.998862	1	Endo-CTL
Eryth.1085	BEST1	Eryth	-2.59352	6.18292	10.2553	0.00465908	0.998862	1	Endo-CTL
Eryth.1080	MS4A6A	Eryth	1.53978	5.71139	8.74722	0.00804421	0.998862	1	Endo-CTL
Eryth.1349	PTGER2	Eryth	1.12805	5.27789	8.57793	0.00857198	0.998862	1	Endo-CTL
Eryth.337	CTDSP1	Eryth	1.29305	5.32727	7.79741	0.011564	0.998862	1	Endo-CTL
Eryth.1917	MAFF	Eryth	1.37085	5.09076	7.68021	0.0121071	0.998862	1	Endo-CTL
Eryth.336	SLC11A1	Eryth	1.32232	5.7202	6.94634	0.0162362	0.998862	1	Endo-CTL
Eryth.1693	MYO1F	Eryth	1.00496	5.7043	6.86689	0.0167712	0.998862	1	Endo-CTL
Eryth.1415	ADAM10	Eryth	1.04691	5.04565	6.45484	0.0198845	0.998862	1	Endo-CTL
Eryth.1545	TMEM107	Eryth	1.57747	4.71843	6.38304	0.0204911	0.998862	1	Endo-CTL
Eryth.422	NUDT16	Eryth	1.5805	4.46381	6.12478	0.0228521	0.998862	1	Endo-CTL
Eryth.395	ARF4	Eryth	1.04031	5.56049	6.12055	0.0228933	0.998862	1	Endo-CTL
Eryth.1590	TOB1	Eryth	-1.05954	6.29781	5.73047	0.0270741	0.998862	1	Endo-CTL
Eryth.1018	GLUD1	Eryth	1.11913	4.81302	5.56357	0.0291218	0.998862	1	Endo-CTL
Eryth.1083	CD5	Eryth	-1.32606	5.19537	5.51924	0.0296949	0.998862	1	Endo-CTL
Eryth.1564	CCL4L2	Eryth	1.46399	5.05268	5.48852	0.0300994	0.998862	1	Endo-CTL
Eryth.1933	ATXN10	Eryth	1.55	4.49179	4.99071	0.0376121	0.998862	1	Endo-CTL
Eryth.425	RASA2	Eryth	1.03964	5.46259	4.94366	0.0384264	0.998862	1	Endo-CTL
Eryth.1393	UBE3A	Eryth	1.04334	5.30366	4.35438	0.0505315	0.998862	1	Endo-CTL
Eryth.1472	MARF1	Eryth	-1.08413	4.85943	4.23624	0.0534544	0.998862	1	Endo-CTL
Eryth.207	RBM34	Eryth	-1.29257	4.87816	4.14761	0.0557748	0.998862	1	Endo-CTL
Eryth.55	MARCKSL1	Eryth	-1.02133	5.29285	4.08703	0.0574276	0.998862	1	Endo-CTL
Eryth.1692	PRAM1	Eryth	1.12587	4.5465	3.95375	0.061266	0.998862	1	Endo-CTL
Eryth.1861	NFATC2	Eryth	-1.33051	4.55911	3.72992	0.0683986	0.998862	1	Endo-CTL
Eryth.825	TRBV5-1	Eryth	-1.70295	4.59232	3.50688	0.07648	0.998862	1	Endo-CTL
Eryth.612	PHYKPL	Eryth	1.04073	4.76815	3.45095	0.0786769	0.998862	1	Endo-CTL
Eryth.1362	ACTN1	Eryth	-1.24049	4.82894	3.30704	0.0846757	0.998862	1	Endo-CTL
Eryth.373	AC099560.2	Eryth	1.20892	5.32315	3.2301	0.0881016	0.998862	1	Endo-CTL
Eryth.611	NHP2	Eryth	-1.08898	4.98766	3.1765	0.0905841	0.998862	1	Endo-CTL
Eryth.255	PPP3R1	Eryth	-1.27969	4.65785	3.15135	0.0917769	0.998862	1	Endo-CTL
Eryth.477	PPBP	Eryth	1.27077	5.55179	3.14149	0.0922497	0.998862	1	Endo-CTL
Eryth.959	EEF1A1P5	Eryth	1.43118	5.54453	3.04029	0.0972704	0.998862	1	Endo-CTL
Eryth.1814	FCAR	Eryth	1.11463	4.66314	2.56633	0.125545	0.998862	1	Endo-CTL
Eryth.274	IGKC	Eryth	-1.12941	4.70887	1.55282	0.227765	0.998862	1	Endo-CTL
Eryth.2023	AC130456.3	Eryth	-1.16533	4.95917	0.995571	0.330839	0.998862	1	Endo-CTL
CD4 TEM.7943	C22orf34	CD4 TEM	1.47086	2.75319	13.7664	0.00210292	0.999237	1	Endo-CTL
CD4 TEM.6292	SPATA33	CD4 TEM	1.075	3.43907	13.1713	0.00248246	0.999237	1	Endo-CTL
CD4 TEM.2618	H2AC17	CD4 TEM	-1.17954	4.00557	10.8179	0.00498418	0.999237	1	Endo-CTL
CD4 TEM.34	PANK4	CD4 TEM	-1.45392	2.85155	10.4809	0.00553981	0.999237	1	Endo-CTL
CD4 TEM.2656	NFKBIL1	CD4 TEM	1.1873	3.34046	10.3397	0.00579356	0.999237	1	Endo-CTL
CD4 TEM.7942	LINC01644	CD4 TEM	1.24917	4.08214	9.64444	0.00725354	0.999237	1	Endo-CTL
CD4 TEM.1222	SLC4A10	CD4 TEM	1.01195	4.344	9.56541	0.00744472	0.999237	1	Endo-CTL
CD4 TEM.95	EMC1	CD4 TEM	-1.02684	3.34919	9.49056	0.00763114	0.999237	1	Endo-CTL
CD4 TEM.1234	METTL8	CD4 TEM	1.02197	3.33021	9.38175	0.00791175	0.999237	1	Endo-CTL
CD4 TEM.4727	NRGN	CD4 TEM	1.78551	3.43072	8.13635	0.012132	0.999237	1	Endo-CTL
CD4 TEM.6137	ARMC5	CD4 TEM	-1.10789	3.22548	8.04709	0.0125228	0.999237	1	Endo-CTL
CD4 TEM.3295	AC008038.1	CD4 TEM	-2.06008	3.1885	7.49298	0.0152987	0.999237	1	Endo-CTL
CD4 TEM.3881	PTGES2	CD4 TEM	1.11571	3.58265	7.29185	0.016477	0.999237	1	Endo-CTL
CD4 TEM.2154	PRIMPOL	CD4 TEM	1.05403	3.30415	6.94286	0.0187786	0.999237	1	Endo-CTL
CD4 TEM.2602	H2AC8	CD4 TEM	-1.01823	3.65952	6.21804	0.0248531	0.999237	1	Endo-CTL
CD4 TEM.103	ENSG00000225986.1	CD4 TEM	1.09715	3.07688	6.19397	0.0250908	0.999237	1	Endo-CTL
CD4 TEM.5982	ZNF263	CD4 TEM	1.12946	3.39247	5.9935	0.0271764	0.999237	1	Endo-CTL
CD4 TEM.2509	DBN1	CD4 TEM	1.14822	3.04783	5.9718	0.027414	0.999237	1	Endo-CTL
CD4 TEM.3067	TRGV3	CD4 TEM	1.01298	3.73749	5.96447	0.0274948	0.999237	1	Endo-CTL
CD4 TEM.6587	NSF	CD4 TEM	-1.17254	3.65458	5.80294	0.0293472	0.999237	1	Endo-CTL
CD4 TEM.5365	TRAV3	CD4 TEM	1.30877	4.0102	5.73378	0.0301843	0.999237	1	Endo-CTL
CD4 TEM.1201	KIF5C	CD4 TEM	1.05228	3.07896	5.59119	0.0319992	0.999237	1	Endo-CTL
CD4 TEM.2690	HLA-DRB1	CD4 TEM	-1.05842	6.24931	5.37271	0.0350318	0.999237	1	Endo-CTL
CD4 TEM.1865	DYNLT2B	CD4 TEM	-1.08179	3.08957	5.16504	0.0382284	0.999237	1	Endo-CTL
CD4 TEM.6200	RIPOR1	CD4 TEM	1.0445	3.34082	5.03134	0.0404664	0.999237	1	Endo-CTL
CD4 TEM.1999	PPBP	CD4 TEM	1.18201	5.10338	4.97736	0.0414129	0.999237	1	Endo-CTL
CD4 TEM.3341	TRBV13	CD4 TEM	-1.99192	3.18488	4.92415	0.0423713	0.999237	1	Endo-CTL
CD4 TEM.2689	HLA-DRB5	CD4 TEM	-1.72809	4.40991	4.69038	0.0469012	0.999237	1	Endo-CTL
CD4 TEM.4807	LINC02446	CD4 TEM	-1.46674	3.8939	4.49764	0.0510664	0.999237	1	Endo-CTL
CD4 TEM.7307	CD79A	CD4 TEM	-1.25198	4.15805	4.27975	0.0563083	0.999237	1	Endo-CTL
CD4 TEM.2691	HLA-DQA1	CD4 TEM	-1.08537	4.22202	3.61802	0.0765887	0.999237	1	Endo-CTL
CD4 TEM.2604	H4C6	CD4 TEM	-1.08355	3.11507	3.5794	0.0780189	0.999237	1	Endo-CTL
CD4 TEM.2688	HLA-DRA	CD4 TEM	-1.00164	7.20685	3.57523	0.0781753	0.999237	1	Endo-CTL
CD4 TEM.2407	CXXC5	CD4 TEM	1.0379	3.20193	3.51217	0.0805847	0.999237	1	Endo-CTL
CD4 TEM.6496	CCL4L2	CD4 TEM	1.22759	4.91844	3.47623	0.0819975	0.999237	1	Endo-CTL
CD4 TEM.4609	XRRA1	CD4 TEM	-1.36756	3.41623	3.4091	0.0847161	0.999237	1	Endo-CTL
CD4 TEM.1088	IGKC	CD4 TEM	-1.63716	4.54459	3.32499	0.0882759	0.999237	1	Endo-CTL
CD4 TEM.5659	IGHM	CD4 TEM	-1.36702	4.06499	3.30108	0.08932	0.999237	1	Endo-CTL
CD4 TEM.6125	AC106886.2	CD4 TEM	-1.14946	3.09121	2.80182	0.114931	0.999237	1	Endo-CTL
CD4 TEM.3771	GADD45G	CD4 TEM	-1.06632	4.41595	2.73525	0.11898	0.999237	1	Endo-CTL
CD4 TEM.5756	DMXL2	CD4 TEM	-1.21635	3.25889	2.69264	0.121663	0.999237	1	Endo-CTL
CD4 TEM.4802	CLEC7A	CD4 TEM	-1.17143	3.75966	2.40341	0.141964	0.999237	1	Endo-CTL
CD4 TEM.7763	S100B	CD4 TEM	1.2098	3.67478	2.14641	0.163603	0.999237	1	Endo-CTL
CD4 TEM.6343	ENO3	CD4 TEM	-1.35796	4.52479	1.8644	0.192299	0.999237	1	Endo-CTL
CD4 TEM.3343	TRBV11-3	CD4 TEM	1.11707	3.06105	1.44613	0.247838	0.999237	1	Endo-CTL
CD4 TEM.1090	IGKV3-20	CD4 TEM	-1.20312	4.36561	1.13248	0.304122	0.999237	1	Endo-CTL
CD8 TCM.404	COMMD1	CD8 TCM	1.09483	6.2007	11.0314	0.00342862	0.999585	1	Endo-CTL
CD8 TCM.1656	CH25H	CD8 TCM	-1.0082	6.81218	9.48091	0.00595154	0.999585	1	Endo-CTL
CD8 TCM.1353	TRBV27	CD8 TCM	-1.20028	5.78989	9.0814	0.00689949	0.999585	1	Endo-CTL
CD8 TCM.1941	YAF2	CD8 TCM	-1.13032	5.22511	8.1771	0.0097327	0.999585	1	Endo-CTL
CD8 TCM.2153	TRAV21	CD8 TCM	1.08743	5.81271	8.14506	0.00985456	0.999585	1	Endo-CTL
CD8 TCM.316	ATF3	CD8 TCM	-1.03524	6.00306	7.84713	0.0110731	0.999585	1	Endo-CTL
CD8 TCM.1352	TRBV20-1	CD8 TCM	1.04735	6.50377	6.07801	0.0229271	0.999585	1	Endo-CTL
CD8 TCM.1336	TRBV4-1	CD8 TCM	-1.42101	6.19498	4.71809	0.0421312	0.999585	1	Endo-CTL
CD8 TCM.1334	TRBV2	CD8 TCM	1.0148	6.3245	4.65499	0.0433914	0.999585	1	Endo-CTL
CD8 TCM.1871	ZBTB16	CD8 TCM	1.22679	5.61829	4.37842	0.0494455	0.999585	1	Endo-CTL
CD8 TCM.1032	RPL15P3	CD8 TCM	-1.5371	5.40522	3.17684	0.0899811	0.999585	1	Endo-CTL
CD8 TCM.1338	TRBV4-2	CD8 TCM	1.29134	5.33113	3.10661	0.0933555	0.999585	1	Endo-CTL
CD8 TCM.1339	TRBV6-2	CD8 TCM	1.01582	5.99635	1.70511	0.206542	0.999585	1	Endo-CTL
gdT.300	WDR47	gdT	-1.07003	4.16087	9.3176	0.00627003	0.999763	1	Endo-CTL
gdT.1656	PLK2	gdT	-1.02276	4.89916	9.09107	0.0068218	0.999763	1	Endo-CTL
gdT.493	XCL2	gdT	1.91155	6.48161	8.84867	0.00747282	0.999763	1	Endo-CTL
gdT.2879	IER5L	gdT	-1.58251	3.77163	8.22082	0.00950522	0.999763	1	Endo-CTL
gdT.2111	BACH2	gdT	-1.19774	4.61049	8.15384	0.00975621	0.999763	1	Endo-CTL
gdT.1484	PPBP	gdT	1.74821	4.98511	8.07254	0.0100708	0.999763	1	Endo-CTL
gdT.5548	FRG1DP	gdT	1.20844	4.24798	7.83571	0.0110536	0.999763	1	Endo-CTL
gdT.3005	RTKN2	gdT	-1.10103	5.29478	7.21112	0.0142011	0.999763	1	Endo-CTL
gdT.4202	AC020659.1	gdT	1.04652	4.49826	7.18818	0.0143344	0.999763	1	Endo-CTL
gdT.4044	LGALS3	gdT	-1.02789	4.69142	7.09923	0.0148648	0.999763	1	Endo-CTL
gdT.2667	ZHX1	gdT	1.01981	4.43325	6.79537	0.0168495	0.999763	1	Endo-CTL
gdT.2484	TRBV6-1	gdT	-1.77533	3.85479	5.61599	0.0279327	0.999763	1	Endo-CTL
gdT.3965	TRDV3	gdT	-1.60544	4.3655	5.30679	0.0320671	0.999763	1	Endo-CTL
gdT.4787	CCL3L3	gdT	1.6378	4.71475	4.77326	0.0409383	0.999763	1	Endo-CTL
gdT.2486	TRBV7-2	gdT	-1.58921	4.72223	4.57813	0.0448553	0.999763	1	Endo-CTL
gdT.2913	PTGDS	gdT	-2.18645	6.30726	4.27405	0.0518418	0.999763	1	Endo-CTL
gdT.4084	RPL7AP6	gdT	-1.3936	5.35955	4.09173	0.0566244	0.999763	1	Endo-CTL
gdT.2489	TRBV20-1	gdT	1.27974	5.33894	3.46617	0.0773498	0.999763	1	Endo-CTL
gdT.5729	S100B	gdT	1.77628	6.50861	3.38306	0.0807156	0.999763	1	Endo-CTL
gdT.2147	AL450405.1	gdT	-1.02656	4.82817	2.6079	0.121949	0.999763	1	Endo-CTL
gdT.4715	AC135178.3	gdT	-1.19682	7.06254	2.54966	0.125949	0.999763	1	Endo-CTL
gdT.2487	TRBV7-3	gdT	-1.59807	4.51846	1.58595	0.22236	0.999763	1	Endo-CTL
pDC.1493	TUBB4B	pDC	-1.08125	7.63697	16.0628	0.000624301	0.999763	1	Endo-CTL
pDC.2667	KLF2	pDC	-1.38086	6.7688	14.4154	0.0010359	0.999763	1	Endo-CTL
pDC.2644	ACP5	pDC	1.19539	6.15261	11.838	0.00241797	0.999763	1	Endo-CTL
pDC.204	S100A8	pDC	-2.37686	7.93849	10.4591	0.0039293	0.999763	1	Endo-CTL
pDC.2914	MX1	pDC	-1.06794	7.02484	9.67643	0.00523491	0.999763	1	Endo-CTL
pDC.454	LCT-AS1	pDC	-2.16426	6.26284	9.46991	0.00565488	0.999763	1	Endo-CTL
pDC.1421	ANXA1	pDC	-1.27636	6.21935	8.63913	0.00776437	0.999763	1	Endo-CTL
pDC.1076	ENSG00000202198.1	pDC	-1.17051	8.37052	8.29152	0.00889488	0.999763	1	Endo-CTL
pDC.1077	RN7SK	pDC	-1.17051	8.37052	8.29152	0.00889488	0.999763	1	Endo-CTL
pDC.1027	HLA-DQA2	pDC	2.239	6.51925	8.23579	0.00909258	0.999763	1	Endo-CTL
pDC.203	S100A9	pDC	-1.76485	7.01365	7.19932	0.0138228	0.999763	1	Endo-CTL
pDC.1845	CD63	pDC	1.1642	7.11236	6.53026	0.0183131	0.999763	1	Endo-CTL
pDC.1766	H2AX	pDC	-1.03165	6.33384	6.34263	0.0198494	0.999763	1	Endo-CTL
pDC.2216	HBA2	pDC	2.56044	6.27202	6.12494	0.0218151	0.999763	1	Endo-CTL
pDC.2072	PLEKHD1	pDC	-1.45634	6.19706	5.71716	0.0261124	0.999763	1	Endo-CTL
pDC.1606	IFITM3	pDC	-1.05652	6.83348	4.36263	0.0489309	0.999763	1	Endo-CTL
pDC.1871	LYZ	pDC	-1.00056	7.30651	3.66878	0.0689784	0.999763	1	Endo-CTL
pDC.2941	IGLC2	pDC	1.50129	6.25827	3.53607	0.0738082	0.999763	1	Endo-CTL
CD8 TEM.8607	AC020907.2	CD8 TEM	-2.08649	2.39423	22.3188	0.000244484	0.999771	1	Endo-CTL
CD8 TEM.8606	FXYD1	CD8 TEM	-1.41304	2.87965	19.929	0.000414514	0.999771	1	Endo-CTL
CD8 TEM.1909	PROK2	CD8 TEM	-2.3376	4.03897	19.2703	0.000482651	0.999771	1	Endo-CTL
CD8 TEM.9138	TUBB1	CD8 TEM	2.57191	2.39465	18.657	0.000557673	0.999771	1	Endo-CTL
CD8 TEM.6110	OASL	CD8 TEM	-1.54162	5.24237	16.3333	0.000989929	0.999771	1	Endo-CTL
CD8 TEM.4675	LCNL1	CD8 TEM	1.62757	2.08402	15.525	0.00122162	0.999771	1	Endo-CTL
CD8 TEM.3035	BTN2A2	CD8 TEM	1.1048	2.52914	10.9323	0.00458392	0.999771	1	Endo-CTL
CD8 TEM.3920	TRBV10-2	CD8 TEM	-2.14962	4.06406	8.90254	0.00896008	0.999771	1	Endo-CTL
CD8 TEM.324	AL451136.1	CD8 TEM	-1.05486	2.20645	8.08083	0.0119783	0.999771	1	Endo-CTL
CD8 TEM.2344	PPBP	CD8 TEM	1.62526	4.5988	7.7549	0.0134863	0.999771	1	Endo-CTL
CD8 TEM.4897	IFIT3	CD8 TEM	-2.51035	3.90007	7.72048	0.0136579	0.999771	1	Endo-CTL
CD8 TEM.3942	TRBV25-1	CD8 TEM	1.84577	2.79632	7.70724	0.0137245	0.999771	1	Endo-CTL
CD8 TEM.9224	AP000317.2	CD8 TEM	-1.3655	2.81072	7.09611	0.0172489	0.999771	1	Endo-CTL
CD8 TEM.7070	EME2	CD8 TEM	1.0108	2.15133	7.07001	0.0174211	0.999771	1	Endo-CTL
CD8 TEM.2172	AC069257.3	CD8 TEM	-1.01682	2.86167	7.05982	0.0174888	0.999771	1	Endo-CTL
CD8 TEM.1499	CAVIN2	CD8 TEM	1.53055	2.5581	6.92518	0.0184132	0.999771	1	Endo-CTL
CD8 TEM.6375	TRAV13-1	CD8 TEM	-1.48245	4.7757	6.84258	0.019008	0.999771	1	Endo-CTL
CD8 TEM.5590	NRGN	CD8 TEM	1.48629	2.97358	6.49496	0.0217656	0.999771	1	Endo-CTL
CD8 TEM.4036	CSGALNACT1	CD8 TEM	-1.34365	2.65551	6.43836	0.0222568	0.999771	1	Endo-CTL
CD8 TEM.9829	TKTL1	CD8 TEM	-1.71152	3.22633	6.13623	0.0251052	0.999771	1	Endo-CTL
CD8 TEM.5700	KLRC1	CD8 TEM	1.06155	4.38844	6.04024	0.0260965	0.999771	1	Endo-CTL
CD8 TEM.1273	RGPD1	CD8 TEM	-1.03366	2.80777	5.95498	0.0270149	0.999771	1	Endo-CTL
CD8 TEM.8577	ZNF100	CD8 TEM	1.18114	2.40373	5.81809	0.0285688	0.999771	1	Endo-CTL
CD8 TEM.4896	IFIT2	CD8 TEM	-2.0865	5.43237	5.57246	0.0316229	0.999771	1	Endo-CTL
CD8 TEM.6222	FRY	CD8 TEM	-1.35839	2.73177	5.50683	0.0325018	0.999771	1	Endo-CTL
CD8 TEM.8869	KIR3DL1	CD8 TEM	-1.23828	4.57469	5.46028	0.0331423	0.999771	1	Endo-CTL
CD8 TEM.7284	ORAI3	CD8 TEM	1.00669	2.4007	5.33702	0.03491	0.999771	1	Endo-CTL
CD8 TEM.6385	TRAV19	CD8 TEM	-1.03836	4.38376	5.28304	0.0357184	0.999771	1	Endo-CTL
CD8 TEM.8867	KIR2DL3	CD8 TEM	-1.28364	4.57563	5.09215	0.0387562	0.999771	1	Endo-CTL
CD8 TEM.174	ZNF683	CD8 TEM	-1.43834	6.71187	5.0159	0.0400527	0.999771	1	Endo-CTL
CD8 TEM.3932	TRBV10-3	CD8 TEM	-1.50318	4.81696	4.89107	0.0422855	0.999771	1	Endo-CTL
CD8 TEM.9876	TMEM171	CD8 TEM	1.54138	2.10098	4.87719	0.0425427	0.999771	1	Endo-CTL
CD8 TEM.6378	TRAV13-2	CD8 TEM	1.58558	4.24499	4.73631	0.0452576	0.999771	1	Endo-CTL
CD8 TEM.5221	SPI1	CD8 TEM	1.11395	2.92049	4.64393	0.0471474	0.999771	1	Endo-CTL
CD8 TEM.3110	TNF	CD8 TEM	-1.01356	5.81268	4.19709	0.0576964	0.999771	1	Endo-CTL
CD8 TEM.8864	LAIR2	CD8 TEM	-1.12108	4.94127	4.07955	0.0609149	0.999771	1	Endo-CTL
CD8 TEM.6384	TRAV17	CD8 TEM	1.06606	4.19391	4.01985	0.0626301	0.999771	1	Endo-CTL
CD8 TEM.1652	IL5RA	CD8 TEM	-1.2575	2.49366	3.9358	0.065142	0.999771	1	Endo-CTL
CD8 TEM.3929	TRBV7-7	CD8 TEM	-2.1146	3.55608	3.92892	0.0653527	0.999771	1	Endo-CTL
CD8 TEM.8865	KIR3DX1	CD8 TEM	-1.03592	2.26422	3.88543	0.066704	0.999771	1	Endo-CTL
CD8 TEM.3924	TRBV5-4	CD8 TEM	-1.93548	5.25107	3.85534	0.0676583	0.999771	1	Endo-CTL
CD8 TEM.6585	RPL7AP6	CD8 TEM	-1.71827	5.56967	3.72321	0.0720429	0.999771	1	Endo-CTL
CD8 TEM.814	NCF2	CD8 TEM	1.04505	2.68527	3.71681	0.0722636	0.999771	1	Endo-CTL
CD8 TEM.3433	PLEKHG1	CD8 TEM	-1.10306	2.28328	3.58077	0.0771508	0.999771	1	Endo-CTL
CD8 TEM.9183	CYP4F29P	CD8 TEM	1.5421	2.21752	3.28053	0.0893929	0.999771	1	Endo-CTL
CD8 TEM.6367	TRAV4	CD8 TEM	-1.29067	3.1464	3.21019	0.0925865	0.999771	1	Endo-CTL
CD8 TEM.3934	TRBV12-4	CD8 TEM	1.75276	5.96303	3.20495	0.09283	0.999771	1	Endo-CTL
CD8 TEM.5063	AC136475.1	CD8 TEM	-1.05068	2.96079	3.16334	0.0947894	0.999771	1	Endo-CTL
CD8 TEM.6124	AC069503.2	CD8 TEM	-1.3105	3.04573	3.1623	0.0948387	0.999771	1	Endo-CTL
CD8 TEM.3936	TRBV15	CD8 TEM	-2.54125	4.44205	3.04897	0.100435	0.999771	1	Endo-CTL
CD8 TEM.9299	AC000093.1	CD8 TEM	1.19165	1.8952	2.9446	0.105941	0.999771	1	Endo-CTL
CD8 TEM.6401	TRDV2	CD8 TEM	1.33194	4.72969	2.85624	0.110889	0.999771	1	Endo-CTL
CD8 TEM.5211	AC024293.1	CD8 TEM	-1.06228	3.67663	2.85455	0.110986	0.999771	1	Endo-CTL
CD8 TEM.6390	TRDV1	CD8 TEM	1.25097	5.24194	2.75257	0.117053	0.999771	1	Endo-CTL
CD8 TEM.6403	TRDV3	CD8 TEM	-1.42845	2.54869	2.71932	0.119117	0.999771	1	Endo-CTL
CD8 TEM.9278	S100B	CD8 TEM	1.77041	3.79926	2.71494	0.119392	0.999771	1	Endo-CTL
CD8 TEM.3928	TRBV5-6	CD8 TEM	-1.22593	5.36267	2.6293	0.12493	0.999771	1	Endo-CTL
CD8 TEM.3918	TRBV7-3	CD8 TEM	-1.07873	4.54459	2.47093	0.136018	0.999771	1	Endo-CTL
CD8 TEM.6371	TRAV10	CD8 TEM	-1.24968	3.65556	2.19723	0.158166	0.999771	1	Endo-CTL
CD8 TEM.7745	CCL3L3	CD8 TEM	1.36374	4.62375	2.16893	0.160702	0.999771	1	Endo-CTL
CD8 TEM.52	AL031847.1	CD8 TEM	-1.11509	4.11134	1.98516	0.178458	0.999771	1	Endo-CTL
CD8 TEM.7608	AC135178.3	CD8 TEM	-1.19625	7.22462	1.68667	0.2129	0.999771	1	Endo-CTL
CD8 TEM.7746	CCL4L2	CD8 TEM	1.03358	7.7556	0.991398	0.334587	0.999771	1	Endo-CTL
CD8 TEM.3147	HLA-DQA2	CD8 TEM	1.02441	3.40935	0.655878	0.430193	0.999771	1	Endo-CTL
B naive.4971	P2RX1	B naive	-1.13604	4.25386	16.3972	0.000904285	0.999799	1	Endo-CTL
B naive.1912	EGR1	B naive	1.11086	7.22652	12.1862	0.00296208	0.999799	1	Endo-CTL
B naive.6168	IGLV3-16	B naive	-2.16764	4.62538	11.6284	0.00351722	0.999799	1	Endo-CTL
B naive.485	FCER1G	B naive	1.11737	4.14909	10.0291	0.00588836	0.999799	1	Endo-CTL
B naive.5688	FXYD7	B naive	-1.39275	4.39973	8.95944	0.00848689	0.999799	1	Endo-CTL
B naive.5666	ZNF714	B naive	-1.10623	3.81488	8.34516	0.0105586	0.999799	1	Endo-CTL
B naive.4439	IGHV3-11	B naive	1.34556	6.7713	8.32844	0.0106225	0.999799	1	Endo-CTL
B naive.6548	IGLV3-27	B naive	-2.11281	4.88881	8.06076	0.0117086	0.999799	1	Endo-CTL
B naive.1978	RPL10P9	B naive	1.06136	4.61027	7.8516	0.0126457	0.999799	1	Endo-CTL
B naive.5861	UBE2S	B naive	-1.01552	4.43086	7.74444	0.0131587	0.999799	1	Endo-CTL
B naive.2684	CNTNAP2	B naive	-1.03772	5.85014	6.68164	0.0197669	0.999799	1	Endo-CTL
B naive.6540	IGHV3-43	B naive	-2.31146	4.51286	6.19639	0.0239985	0.999799	1	Endo-CTL
B naive.6547	IGLV7-43	B naive	-1.54271	5.08032	6.11674	0.024788	0.999799	1	Endo-CTL
B naive.1330	CD96	B naive	1.35987	5.34083	5.98842	0.0261236	0.999799	1	Endo-CTL
B naive.1599	PPBP	B naive	1.30814	5.03904	5.54376	0.0314353	0.999799	1	Endo-CTL
B naive.2145	HLA-DRB6	B naive	2.02638	3.44228	5.22667	0.0359869	0.999799	1	Endo-CTL
B naive.4589	UACA	B naive	1.07423	4.03499	5.17169	0.0368511	0.999799	1	Endo-CTL
B naive.3687	ZBTB16	B naive	1.09746	6.71383	4.92396	0.0410556	0.999799	1	Endo-CTL
B naive.2187	FKBP5	B naive	1.01747	5.4709	3.98987	0.0628001	0.999799	1	Endo-CTL
B naive.6552	DSP	B naive	-1.20566	5.2994	3.96385	0.063576	0.999799	1	Endo-CTL
B naive.1078	AP1S3	B naive	1.01404	3.80011	3.71368	0.0716377	0.999799	1	Endo-CTL
B naive.4455	IGHV4-55	B naive	-1.31653	5.01323	3.48887	0.0799239	0.999799	1	Endo-CTL
B naive.6160	IGLV7-46	B naive	-1.09879	4.37132	3.09215	0.0974857	0.999799	1	Endo-CTL
B naive.4440	IGHV3-13	B naive	1.06048	5.9443	2.46491	0.135679	0.999799	1	Endo-CTL
B naive.2144	HLA-DRB5	B naive	-1.11217	9.16634	1.91783	0.184816	0.999799	1	Endo-CTL
B naive.4437	IGHV3-64D	B naive	-1.01353	4.81489	1.65969	0.215687	0.999799	1	Endo-CTL
B naive.6549	IGLV2-18	B naive	-1.21628	5.01906	1.30693	0.274801	0.999799	1	Endo-CTL
B naive.2319	AL450405.1	B naive	-1.09563	4.93228	1.1885	0.291535	0.999799	1	Endo-CTL
CD8 Naive.3835	TUBB4B	CD8 Naive	-1.48149	6.98578	22.8181	0.000147341	0.999878	1	Endo-CTL
CD8 Naive.475	H2AC18	CD8 Naive	-1.464	5.79137	17.3074	0.000578072	0.999878	1	Endo-CTL
CD8 Naive.476	H2AC19	CD8 Naive	-1.45274	5.8176	15.9646	0.000835198	0.999878	1	Endo-CTL
CD8 Naive.2527	H2AC17	CD8 Naive	-1.49446	3.29697	11.5493	0.00317023	0.999878	1	Endo-CTL
CD8 Naive.174	MARCKSL1	CD8 Naive	-1.2824	6.38382	11.5274	0.00319308	0.999878	1	Endo-CTL
CD8 Naive.2799	SAMD3	CD8 Naive	-1.13381	4.49584	11.1561	0.00360883	0.999878	1	Endo-CTL
CD8 Naive.3155	AC005192.1	CD8 Naive	-1.07333	4.88073	10.1581	0.00506083	0.999878	1	Endo-CTL
CD8 Naive.6992	ZNF56	CD8 Naive	1.03931	3.05932	9.36737	0.00668316	0.999878	1	Endo-CTL
CD8 Naive.3239	TRBV18	CD8 Naive	-1.10075	3.46595	8.68859	0.00855118	0.999878	1	Endo-CTL
CD8 Naive.7491	C20orf204	CD8 Naive	2.54605	5.04175	7.53479	0.0132394	0.999878	1	Endo-CTL
CD8 Naive.6556	PRCD	CD8 Naive	1.41601	3.29348	6.57433	0.0194264	0.999878	1	Endo-CTL
CD8 Naive.7578	COL18A1	CD8 Naive	1.24675	4.23186	6.3211	0.0215638	0.999878	1	Endo-CTL
CD8 Naive.1914	PPBP	CD8 Naive	1.34531	4.20705	6.17023	0.0229634	0.999878	1	Endo-CTL
CD8 Naive.2188	SERF1A	CD8 Naive	-1.25193	3.4202	5.98962	0.0247764	0.999878	1	Endo-CTL
CD8 Naive.5214	TRAV2	CD8 Naive	1.02456	2.81562	5.61292	0.0291062	0.999878	1	Endo-CTL
CD8 Naive.4553	ZBTB16	CD8 Naive	1.09202	4.62978	3.72672	0.0693127	0.999878	1	Endo-CTL
CD8 Naive.5852	RPL21P119	CD8 Naive	1.00675	5.79873	3.59909	0.0738273	0.999878	1	Endo-CTL
CD8 Naive.2784	AL450405.1	CD8 Naive	-1.03966	4.54103	1.57571	0.225291	0.999878	1	Endo-CTL
CD4 Naive.4954	TUBB4B	CD4 Naive	-1.33914	6.70855	17.7978	0.000616518	0.999895	1	Endo-CTL
CD4 Naive.8034	RPL13P12	CD4 Naive	7.36659	8.06811	17.1293	0.000730644	0.999895	1	Endo-CTL
CD4 Naive.9026	ZNF100	CD4 Naive	1.22183	2.71703	16.5534	0.000848265	0.999895	1	Endo-CTL
CD4 Naive.6652	UBAC2-AS1	CD4 Naive	1.18279	2.58074	16.0027	0.00098104	0.999895	1	Endo-CTL
CD4 Naive.2032	AC084198.1	CD4 Naive	1.14928	1.98078	12.276	0.00283631	0.999895	1	Endo-CTL
CD4 Naive.9701	C20orf204	CD4 Naive	3.17082	3.44887	12.2624	0.00284809	0.999895	1	Endo-CTL
CD4 Naive.621	H2AC18	CD4 Naive	-1.30458	5.34531	11.5798	0.00351808	0.999895	1	Endo-CTL
CD4 Naive.5494	IFTAP	CD4 Naive	-1.0902	1.96432	11.5469	0.00355461	0.999895	1	Endo-CTL
CD4 Naive.622	H2AC19	CD4 Naive	-1.29724	5.38803	10.9061	0.00435905	0.999895	1	Endo-CTL
CD4 Naive.1602	ICA1L	CD4 Naive	-1.20155	1.84161	10.5464	0.00489984	0.999895	1	Endo-CTL
CD4 Naive.3190	SOX4	CD4 Naive	-1.45987	5.12556	10.511	0.00495712	0.999895	1	Endo-CTL
CD4 Naive.5898	NRGN	CD4 Naive	1.51682	2.89089	9.44875	0.00708251	0.999895	1	Endo-CTL
CD4 Naive.5635	SNX15	CD4 Naive	-1.02448	2.42285	8.51079	0.00984987	0.999895	1	Endo-CTL
CD4 Naive.9363	UBE2S	CD4 Naive	-1.10572	3.95848	8.10923	0.0113963	0.999895	1	Endo-CTL
CD4 Naive.4723	CKS2	CD4 Naive	-1.18598	3.54476	7.9964	0.0118792	0.999895	1	Endo-CTL
CD4 Naive.6834	RN7SL1	CD4 Naive	-1.69754	2.33691	7.99611	0.0118805	0.999895	1	Endo-CTL
CD4 Naive.4310	CLU	CD4 Naive	1.51732	2.56592	7.66506	0.0134376	0.999895	1	Endo-CTL
CD4 Naive.239	MARCKSL1	CD4 Naive	-1.09303	6.47179	7.6524	0.0135016	0.999895	1	Endo-CTL
CD4 Naive.2744	GZMK	CD4 Naive	1.06022	2.47059	7.1657	0.0162467	0.999895	1	Endo-CTL
CD4 Naive.132	OTUD3	CD4 Naive	1.03407	2.1454	6.84564	0.0183987	0.999895	1	Endo-CTL
CD4 Naive.409	LRRC7	CD4 Naive	1.07311	2.27294	6.79368	0.0187778	0.999895	1	Endo-CTL
CD4 Naive.8625	AC022031.2	CD4 Naive	-1.54259	1.95426	6.56297	0.0205731	0.999895	1	Endo-CTL
CD4 Naive.3231	H2AC13	CD4 Naive	-1.09225	2.08985	6.41938	0.0217893	0.999895	1	Endo-CTL
CD4 Naive.5617	PPP1R14B	CD4 Naive	-1.25613	2.06245	6.4123	0.0218513	0.999895	1	Endo-CTL
CD4 Naive.4877	AL441992.1	CD4 Naive	1.21604	2.38068	6.1322	0.0244769	0.999895	1	Endo-CTL
CD4 Naive.4166	TRBV14	CD4 Naive	-1.36618	4.01474	5.95626	0.0263106	0.999895	1	Endo-CTL
CD4 Naive.7473	AC108134.3	CD4 Naive	-1.81655	2.10211	5.7686	0.0284425	0.999895	1	Endo-CTL
CD4 Naive.8575	DSC1	CD4 Naive	1.07132	2.37994	5.74944	0.0286711	0.999895	1	Endo-CTL
CD4 Naive.3229	H2AC12	CD4 Naive	-1.13423	2.07194	5.72019	0.0290242	0.999895	1	Endo-CTL
CD4 Naive.2456	PPBP	CD4 Naive	1.3973	4.68	5.58397	0.0307357	0.999895	1	Endo-CTL
CD4 Naive.10170	AF196969.1	CD4 Naive	-1.06563	2.66238	5.49112	0.0319688	0.999895	1	Endo-CTL
CD4 Naive.3331	HLA-DRB1	CD4 Naive	-1.00051	4.79481	5.25211	0.0354139	0.999895	1	Endo-CTL
CD4 Naive.2455	PF4	CD4 Naive	1.3804	2.63534	5.08261	0.038117	0.999895	1	Endo-CTL
CD4 Naive.10043	Z95331.1	CD4 Naive	-1.11196	2.83554	4.53201	0.0486947	0.999895	1	Endo-CTL
CD4 Naive.5848	ZBTB16	CD4 Naive	1.21429	5.19134	4.4791	0.0498798	0.999895	1	Endo-CTL
CD4 Naive.1563	CAVIN2	CD4 Naive	1.2465	2.86516	4.36166	0.0526315	0.999895	1	Endo-CTL
CD4 Naive.9665	TUBB1	CD4 Naive	1.29348	2.55434	4.35763	0.0527289	0.999895	1	Endo-CTL
CD4 Naive.9208	BCL3	CD4 Naive	1.22731	1.96319	4.24983	0.0554172	0.999895	1	Endo-CTL
CD4 Naive.3157	BLOC1S5-TXNDC5	CD4 Naive	-1.38807	1.53001	4.14873	0.0580843	0.999895	1	Endo-CTL
CD4 Naive.7514	AC087190.3	CD4 Naive	-1.19813	1.9822	3.84108	0.0671709	0.999895	1	Endo-CTL
CD4 Naive.6930	RPL7AP6	CD4 Naive	-1.3885	4.43757	3.62655	0.0744979	0.999895	1	Endo-CTL
CD4 Naive.3216	H4C8	CD4 Naive	-1.06274	1.84296	3.32682	0.0863714	0.999895	1	Endo-CTL
CD4 Naive.3712	ZNF890P	CD4 Naive	1.29444	2.11067	3.27702	0.0885546	0.999895	1	Endo-CTL
CD4 Naive.3948	GNG11	CD4 Naive	1.09002	2.04724	3.04393	0.0996841	0.999895	1	Endo-CTL
CD4 Naive.1041	ENSG00000237667.7	CD4 Naive	-1.41851	1.95118	3.01891	0.100975	0.999895	1	Endo-CTL
CD4 Naive.9712	RNA5-8SN2	CD4 Naive	-1.0643	3.10047	2.98957	0.102514	0.999895	1	Endo-CTL
CD4 Naive.5555	MS4A1	CD4 Naive	-1.1966	2.4931	2.872	0.10897	0.999895	1	Endo-CTL
CD4 Naive.9356	FCAR	CD4 Naive	-1.07249	2.22589	2.26394	0.151367	0.999895	1	Endo-CTL
CD4 Naive.1939	AC115284.1	CD4 Naive	-1.12698	3.13935	1.80458	0.197393	0.999895	1	Endo-CTL
CD4 Naive.10126	RPL9P7	CD4 Naive	-1.00063	6.69691	1.72158	0.207499	0.999895	1	Endo-CTL
CD4 Naive.8001	AC135178.3	CD4 Naive	-1.05632	6.71759	1.40997	0.251918	0.999895	1	Endo-CTL
CD4 Naive.8922	ADGRE2	CD4 Naive	-1.01245	2.48417	1.28538	0.273147	0.999895	1	Endo-CTL
NK.8536	ZNF100	NK	1.50076	2.87135	14.4689	0.00126689	0.999895	1	Endo-CTL
NK.5575	NRGN	NK	2.04081	3.22855	13.9318	0.00148674	0.999895	1	Endo-CTL
NK.2254	CYTL1	NK	-2.01501	2.9341	11.0475	0.00370892	0.999895	1	Endo-CTL
NK.1521	CAVIN2	NK	1.75936	2.96179	9.18393	0.00708966	0.999895	1	Endo-CTL
NK.2369	PPBP	NK	1.71834	4.99972	9.15597	0.00716173	0.999895	1	Endo-CTL
NK.9186	RNA5-8SN2	NK	-1.6335	3.58303	8.81804	0.00810125	0.999895	1	Endo-CTL
NK.4877	IFIT3	NK	-1.02781	3.16253	8.5938	0.00880093	0.999895	1	Endo-CTL
NK.2368	PF4	NK	1.6838	2.91781	7.22604	0.0148723	0.999895	1	Endo-CTL
NK.9139	TUBB1	NK	1.6324	2.94861	7.00401	0.0162493	0.999895	1	Endo-CTL
NK.2915	RPL10P9	NK	1.03939	3.9267	6.08489	0.0237094	0.999895	1	Endo-CTL
NK.3750	GNG11	NK	1.66122	2.45688	6.02936	0.0242718	0.999895	1	Endo-CTL
NK.8896	AC008969.1	NK	1.01483	2.90364	5.83278	0.0263878	0.999895	1	Endo-CTL
NK.9092	CD40	NK	1.01849	2.46486	5.63955	0.0286744	0.999895	1	Endo-CTL
NK.4049	CLU	NK	1.18073	2.63395	5.29443	0.0333423	0.999895	1	Endo-CTL
NK.7707	PLXDC1	NK	-1.22331	3.40082	5.28012	0.0335539	0.999895	1	Endo-CTL
NK.4794	ANK3	NK	1.04807	2.88275	5.2428	0.0341127	0.999895	1	Endo-CTL
NK.8202	PRSS57	NK	-1.2614	4.53499	4.67237	0.0441264	0.999895	1	Endo-CTL
NK.4088	ZMAT4	NK	-1.70997	3.8784	4.55699	0.04654	0.999895	1	Endo-CTL
NK.1481	GPR155	NK	1.03031	2.54318	4.4116	0.0498	0.999895	1	Endo-CTL
NK.6209	RFC3	NK	-1.04167	2.36303	4.28295	0.0529053	0.999895	1	Endo-CTL
NK.5186	TP53I11	NK	-1.27538	2.27108	4.08994	0.0579925	0.999895	1	Endo-CTL
NK.1295	RGPD2	NK	-1.0985	3.06831	4.06193	0.0587767	0.999895	1	Endo-CTL
NK.7603	LGALS9B	NK	-1.00194	4.94035	3.87878	0.0642175	0.999895	1	Endo-CTL
NK.6822	RBPMS2	NK	-1.34186	2.79448	3.81732	0.0661721	0.999895	1	Endo-CTL
NK.6970	HBA2	NK	-1.26033	7.80018	3.67834	0.0708533	0.999895	1	Endo-CTL
NK.9231	AP000317.2	NK	-1.04692	3.06698	3.58245	0.0743076	0.999895	1	Endo-CTL
NK.6089	OASL	NK	-1.11377	4.24541	3.38712	0.0819709	0.999895	1	Endo-CTL
NK.73	TNFRSF9	NK	-1.414	2.27385	2.9179	0.104496	0.999895	1	Endo-CTL
NK.6341	TRDV2	NK	1.83518	4.86939	2.90102	0.105434	0.999895	1	Endo-CTL
NK.3598	TRGV8	NK	1.36855	3.21258	2.68974	0.118059	0.999895	1	Endo-CTL
NK.5235	MS4A6A	NK	1.00544	2.55249	2.54816	0.127534	0.999895	1	Endo-CTL
NK.8851	KIR2DS4	NK	1.14176	5.72666	2.50111	0.130882	0.999895	1	Endo-CTL
NK.5094	HBB	NK	-1.01008	7.89723	2.24024	0.151496	0.999895	1	Endo-CTL
NK.4001	MYOM2	NK	-1.34735	6.64926	2.14769	0.159743	0.999895	1	Endo-CTL
NK.8439	ADGRE2	NK	-1.50333	3.54782	2.10448	0.163781	0.999895	1	Endo-CTL
NK.6522	RPL7AP6	NK	-1.04308	6.11824	1.7876	0.19759	0.999895	1	Endo-CTL
NK.6001	NUAK1	NK	-1.12339	2.08744	1.77568	0.199024	0.999895	1	Endo-CTL
MAIT.6668	CFD	MAIT	1.42795	3.76331	12.6312	0.00242613	0.999917	1	Endo-CTL
MAIT.7074	SLC1A5	MAIT	-1.00514	4.75746	10.2521	0.00520277	0.999917	1	Endo-CTL
MAIT.6708	GNA15	MAIT	-1.47222	3.76681	9.85366	0.00595637	0.999917	1	Endo-CTL
MAIT.4317	FEN1	MAIT	1.1113	3.56727	9.69178	0.00629717	0.999917	1	Endo-CTL
MAIT.403	GSTM2	MAIT	-1.6457	3.76141	9.15098	0.00760585	0.999917	1	Endo-CTL
MAIT.6547	B3GNTL1	MAIT	-1.0049	3.43702	9.07016	0.00782665	0.999917	1	Endo-CTL
MAIT.7692	TBL1X	MAIT	1.07898	3.58723	8.85536	0.00844958	0.999917	1	Endo-CTL
MAIT.3236	TRBV21-1	MAIT	-2.40133	4.78768	8.51286	0.00956233	0.999917	1	Endo-CTL
MAIT.826	ZNF496	MAIT	1.14698	3.37815	8.24325	0.0105555	0.999917	1	Endo-CTL
MAIT.6248	ENSG00000205045.10	MAIT	1.0199	3.36704	7.12573	0.01613	0.999917	1	Endo-CTL
MAIT.4612	TULP3	MAIT	1.14948	3.49701	6.69801	0.0190989	0.999917	1	Endo-CTL
MAIT.4437	DOC2GP	MAIT	1.06477	3.43708	6.41355	0.0214176	0.999917	1	Endo-CTL
MAIT.3228	TRBV6-2	MAIT	1.06124	6.57674	6.38028	0.0217092	0.999917	1	Endo-CTL
MAIT.2451	SCGB3A1	MAIT	-2.05524	4.07526	6.25648	0.0228346	0.999917	1	Endo-CTL
MAIT.3650	GADD45G	MAIT	-1.32579	3.46626	5.99065	0.0254835	0.999917	1	Endo-CTL
MAIT.6893	AC007192.1	MAIT	1.19843	3.5272	5.58839	0.0301883	0.999917	1	Endo-CTL
MAIT.3224	TRBV3-1	MAIT	1.11756	4.68689	5.5501	0.0306857	0.999917	1	Endo-CTL
MAIT.4005	CH25H	MAIT	-1.20124	3.68981	5.52008	0.0310823	0.999917	1	Endo-CTL
MAIT.5457	AC025884.1	MAIT	1.14074	3.43453	4.69858	0.0446067	0.999917	1	Endo-CTL
MAIT.1688	RAB6B	MAIT	-1.20396	3.49999	4.41144	0.0508548	0.999917	1	Endo-CTL
MAIT.1938	PPBP	MAIT	1.45363	4.7466	4.24687	0.0548909	0.999917	1	Endo-CTL
MAIT.2969	TRGV7	MAIT	-1.49122	5.31203	4.04739	0.0602912	0.999917	1	Endo-CTL
MAIT.3240	TRBV29-1	MAIT	-1.85412	4.72376	3.91172	0.064318	0.999917	1	Endo-CTL
MAIT.7753	PCSK1N	MAIT	-1.02954	3.52405	3.34187	0.0850613	0.999917	1	Endo-CTL
MAIT.7603	SYNGR1	MAIT	-1.25701	3.41644	2.55546	0.128251	0.999917	1	Endo-CTL
MAIT.3232	TRBV6-6	MAIT	-1.31716	3.53738	2.24559	0.152253	0.999917	1	Endo-CTL
MAIT.5230	NEDD8-MDP1	MAIT	-1.03143	3.59401	2.17794	0.158202	0.999917	1	Endo-CTL
MAIT.7480	S100B	MAIT	1.42079	6.11312	1.28884	0.271945	0.999917	1	Endo-CTL
CD16 Mono.4206	TYSND1	CD16 Mono	1.29234	3.92827	12.4698	0.00230274	0.999958	1	Endo-CTL
CD16 Mono.2295	RPL26P19	CD16 Mono	-1.16545	3.45327	11.765	0.0028903	0.999958	1	Endo-CTL
CD16 Mono.6771	RNU2-1	CD16 Mono	-2.23508	4.7127	11.5075	0.00314534	0.999958	1	Endo-CTL
CD16 Mono.6772	ENSG00000278774.1	CD16 Mono	-2.22603	4.70442	11.477	0.00317723	0.999958	1	Endo-CTL
CD16 Mono.2033	SULT1B1	CD16 Mono	1.5273	3.87879	10.5308	0.00436881	0.999958	1	Endo-CTL
CD16 Mono.366	AC103591.3	CD16 Mono	-1.53361	3.53899	10.3735	0.00461167	0.999958	1	Endo-CTL
CD16 Mono.4434	PIDD1	CD16 Mono	1.08283	3.32187	8.86562	0.00789246	0.999958	1	Endo-CTL
CD16 Mono.2547	RPL10P9	CD16 Mono	1.2699	4.78342	8.74674	0.00824647	0.999958	1	Endo-CTL
CD16 Mono.481	AC245014.3	CD16 Mono	-1.19186	5.10216	8.58584	0.00875431	0.999958	1	Endo-CTL
CD16 Mono.7715	UBE2S	CD16 Mono	-1.04761	5.25305	8.23338	0.00999414	0.999958	1	Endo-CTL
CD16 Mono.6640	SNORD3A	CD16 Mono	-1.07984	3.98513	8.01195	0.0108735	0.999958	1	Endo-CTL
CD16 Mono.6085	HBA1	CD16 Mono	-3.24988	7.64321	7.87709	0.0114516	0.999958	1	Endo-CTL
CD16 Mono.1038	LINC00309	CD16 Mono	-1.54621	3.3143	7.35015	0.0140663	0.999958	1	Endo-CTL
CD16 Mono.5101	GPR84	CD16 Mono	-1.27708	3.12412	6.98087	0.0162997	0.999958	1	Endo-CTL
CD16 Mono.6332	MMP2-AS1	CD16 Mono	-1.66321	3.41211	6.88982	0.0169102	0.999958	1	Endo-CTL
CD16 Mono.7555	CEACAM3	CD16 Mono	-1.56192	4.87304	6.83004	0.0173249	0.999958	1	Endo-CTL
CD16 Mono.2746	HSPA1B	CD16 Mono	-1.18063	3.49542	6.68271	0.0183971	0.999958	1	Endo-CTL
CD16 Mono.6743	NT5C3B	CD16 Mono	1.5648	3.51164	6.67316	0.0184692	0.999958	1	Endo-CTL
CD16 Mono.2271	DAB2	CD16 Mono	1.02951	3.63591	5.92787	0.0252153	0.999958	1	Endo-CTL
CD16 Mono.2889	AL391807.1	CD16 Mono	1.22937	3.48651	5.54556	0.0297346	0.999958	1	Endo-CTL
CD16 Mono.6703	CCL4	CD16 Mono	-1.41565	7.26864	5.2283	0.0341923	0.999958	1	Endo-CTL
CD16 Mono.6294	CCDC189	CD16 Mono	-1.24793	3.87905	4.84475	0.0406338	0.999958	1	Endo-CTL
CD16 Mono.651	FCGR2B	CD16 Mono	-1.57279	4.62037	4.78564	0.0417451	0.999958	1	Endo-CTL
CD16 Mono.4470	HBB	CD16 Mono	-2.4611	8.74879	4.59629	0.0455462	0.999958	1	Endo-CTL
CD16 Mono.8370	Z84466.1	CD16 Mono	-1.04063	4.03712	4.46897	0.0483251	0.999958	1	Endo-CTL
CD16 Mono.6067	LINC02207	CD16 Mono	1.01464	3.88116	4.229	0.0541101	0.999958	1	Endo-CTL
CD16 Mono.6084	HBA2	CD16 Mono	-2.23944	7.94204	4.08825	0.0578728	0.999958	1	Endo-CTL
CD16 Mono.131	C1QC	CD16 Mono	1.20485	4.66404	3.8363	0.0653897	0.999958	1	Endo-CTL
CD16 Mono.2763	HLA-DRB6	CD16 Mono	1.37438	4.91913	3.31903	0.0846759	0.999958	1	Endo-CTL
CD16 Mono.2966	AL450405.1	CD16 Mono	-1.10183	4.25849	2.35249	0.141991	0.999958	1	Endo-CTL
CD16 Mono.2762	HLA-DRB5	CD16 Mono	-1.06728	8.74839	1.98775	0.175151	0.999958	1	Endo-CTL
CD16 Mono.6601	AC135178.3	CD16 Mono	-1.04814	5.8117	1.81245	0.194465	0.999958	1	Endo-CTL
CD16 Mono.3493	LPL	CD16 Mono	1.04699	3.4315	1.70645	0.20744	0.999958	1	Endo-CTL
CD16 Mono.435	GSTM1	CD16 Mono	1.0922	4.17355	1.26109	0.275794	0.999958	1	Endo-CTL
B memory.1437	LY86-AS1	B memory	1.63015	4.65998	12.466	0.00261739	0.999973	1	Endo-CTL
B memory.2183	AK8	B memory	1.64622	4.72913	11.6686	0.00335136	0.999973	1	Endo-CTL
B memory.1828	STAG3	B memory	1.18207	5.94033	11.2081	0.00387964	0.999973	1	Endo-CTL
B memory.900	SFMBT1	B memory	1.06158	4.73108	9.6447	0.0065167	0.999973	1	Endo-CTL
B memory.4339	IGLV3-1	B memory	-2.89149	7.80546	8.99357	0.00817558	0.999973	1	Endo-CTL
B memory.1114	PPBP	B memory	1.76222	4.92707	8.92068	0.00838937	0.999973	1	Endo-CTL
B memory.4498	CXCR3	B memory	-1.13626	4.75771	8.73862	0.00895157	0.999973	1	Endo-CTL
B memory.4111	ATF5	B memory	1.03243	5.76877	8.68183	0.0091356	0.999973	1	Endo-CTL
B memory.4174	FRG1DP	B memory	1.17938	4.69532	7.92047	0.0120669	0.999973	1	Endo-CTL
B memory.3343	RPL21P119	B memory	1.37338	6.19807	7.7838	0.0126993	0.999973	1	Endo-CTL
B memory.1221	FYB1	B memory	-1.68453	6.12714	5.19631	0.0360297	0.999973	1	Endo-CTL
B memory.4332	IGLV3-25	B memory	-2.26523	5.79835	5.05127	0.0383879	0.999973	1	Endo-CTL
B memory.4326	IGLV1-51	B memory	1.15806	7.37964	4.83275	0.0422846	0.999973	1	Endo-CTL
B memory.4323	IGLV4-69	B memory	1.8624	5.62562	4.52309	0.0486165	0.999973	1	Endo-CTL
B memory.3126	IGHV3-11	B memory	1.95114	5.09788	4.49823	0.0491707	0.999973	1	Endo-CTL
B memory.4325	IGLV6-57	B memory	1.57588	5.51724	4.32486	0.0532464	0.999973	1	Endo-CTL
B memory.598	IGKV1-5	B memory	1.02809	8.20444	3.81292	0.0677814	0.999973	1	Endo-CTL
B memory.467	ID2	B memory	-1.33404	5.59221	3.66059	0.0729688	0.999973	1	Endo-CTL
B memory.2189	FCN1	B memory	-1.48952	5.81367	3.54507	0.0772145	0.999973	1	Endo-CTL
B memory.4337	IGLV2-11	B memory	-1.79682	7.61613	3.4343	0.081561	0.999973	1	Endo-CTL
B memory.3754	CD7	B memory	-1.2888	5.29413	2.9717	0.103143	0.999973	1	Endo-CTL
B memory.4333	IGLV2-23	B memory	-1.54201	8.04728	2.89556	0.107315	0.999973	1	Endo-CTL
B memory.3125	IGHV5-10-1	B memory	-1.50978	5.82759	2.79247	0.113289	0.999973	1	Endo-CTL
B memory.2610	CD3E	B memory	-1.40732	6.47363	2.76835	0.114744	0.999973	1	Endo-CTL
B memory.613	IGKV1D-13	B memory	-2.70344	6.37903	2.7372	0.116657	0.999973	1	Endo-CTL
B memory.2611	CD3D	B memory	-1.05185	5.25039	2.60754	0.12504	0.999973	1	Endo-CTL
B memory.4338	IGLV2-8	B memory	1.25408	9.27692	2.52307	0.130893	0.999973	1	Endo-CTL
B memory.4324	IGLV8-61	B memory	-1.64726	4.7981	2.44296	0.136753	0.999973	1	Endo-CTL
B memory.3293	HBA2	B memory	-1.19554	5.55236	2.36012	0.143151	0.999973	1	Endo-CTL
B memory.3329	IL32	B memory	-1.02545	6.46267	2.34992	0.143964	0.999973	1	Endo-CTL
B memory.2395	HBB	B memory	-1.10481	5.96506	2.22714	0.154204	0.999973	1	Endo-CTL
B memory.2108	ANXA1	B memory	-1.17239	6.62201	1.92535	0.183458	0.999973	1	Endo-CTL
B memory.1218	IL7R	B memory	-1.11874	6.38315	1.90916	0.185214	0.999973	1	Endo-CTL
B memory.3137	IGHV3-48	B memory	-1.0982	5.00526	1.53094	0.233041	0.999973	1	Endo-CTL
CD14 Mono.4188	GPER1	CD14 Mono	1.80698	2.22421	16.2704	0.000901492	0.999987	1	Endo-CTL
CD14 Mono.3478	RPL10P9	CD14 Mono	1.98035	4.55171	12.3233	0.00276899	0.999987	1	Endo-CTL
CD14 Mono.9396	EFCAB13	CD14 Mono	1.07665	1.74848	11.494	0.00358258	0.999987	1	Endo-CTL
CD14 Mono.2017	HRH1	CD14 Mono	-1.02897	2.25211	10.6038	0.00477078	0.999987	1	Endo-CTL
CD14 Mono.9307	NT5C3B	CD14 Mono	1.02914	3.60372	10.4237	0.00506208	0.999987	1	Endo-CTL
CD14 Mono.9387	FAM215B	CD14 Mono	1.38518	2.1878	9.92488	0.00597957	0.999987	1	Endo-CTL
CD14 Mono.2516	TRIM59	CD14 Mono	-1.17738	1.47233	9.78463	0.00627045	0.999987	1	Endo-CTL
CD14 Mono.7165	CHPT1	CD14 Mono	1.03619	4.99806	9.61104	0.00665291	0.999987	1	Endo-CTL
CD14 Mono.9117	TVP23C	CD14 Mono	-1.05299	1.65369	9.57661	0.00673189	0.999987	1	Endo-CTL
CD14 Mono.1133	LINC01736	CD14 Mono	1.11177	1.68384	9.5618	0.00676617	0.999987	1	Endo-CTL
CD14 Mono.630	TSPAN2	CD14 Mono	1.0058	2.40913	9.36731	0.00723534	0.999987	1	Endo-CTL
CD14 Mono.9087	ALOX15B	CD14 Mono	1.90939	3.96994	9.27415	0.00747302	0.999987	1	Endo-CTL
CD14 Mono.7054	ATP23	CD14 Mono	1.22542	3.30327	9.20135	0.00766494	0.999987	1	Endo-CTL
CD14 Mono.2278	C3orf14	CD14 Mono	1.06555	1.79463	8.3286	0.0104597	0.999987	1	Endo-CTL
CD14 Mono.7579	AL355075.4	CD14 Mono	-1.55068	3.54643	7.8853	0.0123119	0.999987	1	Endo-CTL
CD14 Mono.8293	AC048382.5	CD14 Mono	1.07858	1.3117	7.59425	0.0137304	0.999987	1	Endo-CTL
CD14 Mono.6337	RNU2-2P	CD14 Mono	-1.15732	1.79528	7.50622	0.0141954	0.999987	1	Endo-CTL
CD14 Mono.6639	CD3E	CD14 Mono	-1.0605	6.37201	7.48488	0.0143108	0.999987	1	Endo-CTL
CD14 Mono.4935	GGH	CD14 Mono	-1.17806	1.73976	7.26982	0.0155356	0.999987	1	Endo-CTL
CD14 Mono.5887	RPL13AP5	CD14 Mono	-1.01692	2.85003	7.08566	0.0166798	0.999987	1	Endo-CTL
CD14 Mono.705	RNVU1-30	CD14 Mono	-1.46355	3.76239	7.00317	0.0172232	0.999987	1	Endo-CTL
CD14 Mono.6795	CLECL1	CD14 Mono	-1.50615	1.96954	6.62986	0.0199493	0.999987	1	Endo-CTL
CD14 Mono.9347	ENSG00000274452.1	CD14 Mono	-1.1979	2.43746	6.54203	0.0206602	0.999987	1	Endo-CTL
CD14 Mono.10735	PDYN-AS1	CD14 Mono	-1.35234	1.55083	6.32893	0.0225089	0.999987	1	Endo-CTL
CD14 Mono.491	AC103591.3	CD14 Mono	-1.29561	5.05016	6.32383	0.0225554	0.999987	1	Endo-CTL
CD14 Mono.6807	EIF2S3B	CD14 Mono	-2.24905	1.3808	6.26643	0.0230864	0.999987	1	Endo-CTL
CD14 Mono.8220	NPTN-IT1	CD14 Mono	-1.05146	1.39717	6.02706	0.0254608	0.999987	1	Endo-CTL
CD14 Mono.7580	RPPH1	CD14 Mono	-1.27937	3.1273	5.8858	0.0269929	0.999987	1	Endo-CTL
CD14 Mono.695	RNVU1-27	CD14 Mono	-1.38019	5.02177	5.49053	0.031874	0.999987	1	Endo-CTL
CD14 Mono.5634	PRKCQ-AS1	CD14 Mono	-1.17364	2.46966	5.42524	0.0327744	0.999987	1	Endo-CTL
CD14 Mono.9257	CCL4	CD14 Mono	-1.11023	8.2372	5.27996	0.0348848	0.999987	1	Endo-CTL
CD14 Mono.6947	CELA1	CD14 Mono	1.01506	2.38949	4.8835	0.0414885	0.999987	1	Endo-CTL
CD14 Mono.11623	VSIG4	CD14 Mono	1.17174	2.9702	4.82532	0.0425744	0.999987	1	Endo-CTL
CD14 Mono.69	AL031847.1	CD14 Mono	-1.26711	4.1725	4.76333	0.0437677	0.999987	1	Endo-CTL
CD14 Mono.3481	AC034199.2	CD14 Mono	-1.36888	1.95567	4.71926	0.0446396	0.999987	1	Endo-CTL
CD14 Mono.10750	SIGLEC1	CD14 Mono	-1.03711	3.39942	4.57296	0.0476815	0.999987	1	Endo-CTL
CD14 Mono.1836	CFLAR-AS1	CD14 Mono	-1.37414	1.3635	4.52376	0.0487578	0.999987	1	Endo-CTL
CD14 Mono.6726	AC005912.1	CD14 Mono	-1.01476	1.2467	4.42585	0.050985	0.999987	1	Endo-CTL
CD14 Mono.4462	AC002456.1	CD14 Mono	-1.20075	1.12565	4.1308	0.0584466	0.999987	1	Endo-CTL
CD14 Mono.9836	SERPINB10	CD14 Mono	-1.30643	1.722	4.11374	0.0589157	0.999987	1	Endo-CTL
CD14 Mono.2050	RN7SL4P	CD14 Mono	-1.6953	1.31843	3.99181	0.062398	0.999987	1	Endo-CTL
CD14 Mono.5174	RN7SL5P	CD14 Mono	-1.5025	1.99765	3.92753	0.0643303	0.999987	1	Endo-CTL
CD14 Mono.2374	PLA1A	CD14 Mono	-1.01128	2.62136	3.87448	0.0659781	0.999987	1	Endo-CTL
CD14 Mono.4091	AL035446.1	CD14 Mono	2.05784	1.36949	3.75201	0.069974	0.999987	1	Endo-CTL
CD14 Mono.7716	AL627171.2	CD14 Mono	-1.05765	2.36502	3.72379	0.0709345	0.999987	1	Endo-CTL
CD14 Mono.1533	RGPD2	CD14 Mono	-1.62011	2.95693	3.64208	0.0738039	0.999987	1	Endo-CTL
CD14 Mono.5068	AC100858.2	CD14 Mono	-1.02611	2.01479	3.56234	0.0767368	0.999987	1	Endo-CTL
CD14 Mono.7065	SRGAP1	CD14 Mono	1.37237	2.98085	3.55193	0.0771297	0.999987	1	Endo-CTL
CD14 Mono.11853	NEBL	CD14 Mono	2.22504	2.4546	3.53533	0.0777611	0.999987	1	Endo-CTL
CD14 Mono.1588	IL1R2	CD14 Mono	1.10624	6.20542	3.42436	0.0821419	0.999987	1	Endo-CTL
CD14 Mono.656	RNVU1-4	CD14 Mono	-1.11119	2.64933	3.3918	0.0834821	0.999987	1	Endo-CTL
CD14 Mono.4365	PSPH	CD14 Mono	-1.04256	2.20456	3.31573	0.0867153	0.999987	1	Endo-CTL
CD14 Mono.7709	RN7SL1	CD14 Mono	-1.15389	2.79581	3.28662	0.0879914	0.999987	1	Endo-CTL
CD14 Mono.4254	IL6	CD14 Mono	-1.42313	2.37909	3.22924	0.090573	0.999987	1	Endo-CTL
CD14 Mono.176	C1QC	CD14 Mono	1.46862	1.95323	3.18282	0.0927271	0.999987	1	Endo-CTL
CD14 Mono.683	RNVU1-25	CD14 Mono	-1.27095	2.24949	3.17722	0.0929908	0.999987	1	Endo-CTL
CD14 Mono.11003	SLCO4A1	CD14 Mono	1.10373	1.60032	3.09396	0.0970221	0.999987	1	Endo-CTL
CD14 Mono.6291	CD5	CD14 Mono	-1.05565	2.59386	3.0462	0.0994285	0.999987	1	Endo-CTL
CD14 Mono.7717	RN7SL2	CD14 Mono	-1.17092	2.11751	2.98359	0.102692	0.999987	1	Endo-CTL
CD14 Mono.3768	HLA-DRB6	CD14 Mono	1.59715	5.14322	2.91889	0.106199	0.999987	1	Endo-CTL
CD14 Mono.1543	MAL	CD14 Mono	-1.18348	2.44654	2.89982	0.107259	0.999987	1	Endo-CTL
CD14 Mono.175	C1QA	CD14 Mono	1.04078	4.14722	2.89217	0.107689	0.999987	1	Endo-CTL
CD14 Mono.10987	ZNF831	CD14 Mono	-1.03155	1.62826	2.84939	0.110127	0.999987	1	Endo-CTL
CD14 Mono.1854	CD28	CD14 Mono	-1.03517	2.00186	2.67859	0.120544	0.999987	1	Endo-CTL
CD14 Mono.6112	HBB	CD14 Mono	-1.09353	6.34134	2.60122	0.125651	0.999987	1	Endo-CTL
CD14 Mono.8364	HBA1	CD14 Mono	-1.12188	5.82388	2.45065	0.136361	0.999987	1	Endo-CTL
CD14 Mono.6487	FOLR3	CD14 Mono	-1.06561	4.874	2.39124	0.14089	0.999987	1	Endo-CTL
CD14 Mono.177	C1QB	CD14 Mono	1.34055	2.79267	2.15212	0.161085	0.999987	1	Endo-CTL
CD14 Mono.11849	AC079781.4	CD14 Mono	1.1777	2.66462	2.0937	0.16655	0.999987	1	Endo-CTL
CD14 Mono.5826	KCNMA1	CD14 Mono	1.34676	1.56049	1.7636	0.202168	0.999987	1	Endo-CTL
CD14 Mono.1528	RGPD1	CD14 Mono	-1.18502	2.38392	1.75539	0.203171	0.999987	1	Endo-CTL
CD14 Mono.3772	HLA-DQA2	CD14 Mono	1.01816	5.22991	0.952848	0.343023	0.999987	1	Endo-CTL
B intermediate.4372	CAMKK2	B intermediate	1.26358	3.82147	13.54	0.0017992	0.999993	1	Endo-CTL
B intermediate.6565	MAP3K7CL	B intermediate	1.13154	4.24999	12.5721	0.0024133	0.999993	1	Endo-CTL
B intermediate.954	IGKV1D-12	B intermediate	1.87833	4.10852	12.3601	0.00257728	0.999993	1	Endo-CTL
B intermediate.5546	JUP	B intermediate	1.08112	4.8755	12.1814	0.00272531	0.999993	1	Endo-CTL
B intermediate.5717	PRCD	B intermediate	1.60174	3.87312	11.8175	0.00305716	0.999993	1	Endo-CTL
B intermediate.3985	ZBTB16	B intermediate	2.06534	4.67101	11.5711	0.00330757	0.999993	1	Endo-CTL
B intermediate.1451	ARHGAP31	B intermediate	1.06337	4.33727	11.3855	0.00351143	0.999993	1	Endo-CTL
B intermediate.2452	FOXO3	B intermediate	1.01247	4.77025	9.30327	0.00709605	0.999993	1	Endo-CTL
B intermediate.2342	FKBP5	B intermediate	1.28225	4.84335	9.13413	0.0075347	0.999993	1	Endo-CTL
B intermediate.927	RGPD2	B intermediate	-1.91393	4.02808	9.12879	0.00754906	0.999993	1	Endo-CTL
B intermediate.4075	YBX3	B intermediate	1.34093	6.17933	8.49955	0.00947594	0.999993	1	Endo-CTL
B intermediate.4796	IGHV3-13	B intermediate	1.65331	6.12924	6.77587	0.0183276	0.999993	1	Endo-CTL
B intermediate.5035	HBA2	B intermediate	2.2074	6.84993	6.54937	0.020077	0.999993	1	Endo-CTL
B intermediate.1712	PPBP	B intermediate	1.68833	5.04756	6.43685	0.0210162	0.999993	1	Endo-CTL
B intermediate.280	IFI44L	B intermediate	-1.47306	3.99004	6.35332	0.0217457	0.999993	1	Endo-CTL
B intermediate.1437	CD96	B intermediate	1.18136	4.26428	5.97822	0.0253982	0.999993	1	Endo-CTL
B intermediate.1827	GALNTL6	B intermediate	1.31323	4.66704	5.9553	0.0256431	0.999993	1	Endo-CTL
B intermediate.7053	IGHV2-5	B intermediate	1.43182	6.99316	5.92456	0.0259758	0.999993	1	Endo-CTL
B intermediate.3271	WHRN	B intermediate	1.0089	4.02328	5.18831	0.035631	0.999993	1	Endo-CTL
B intermediate.2296	HLA-DRB6	B intermediate	1.8524	4.1337	5.11971	0.0367234	0.999993	1	Endo-CTL
B intermediate.2236	HLA-G	B intermediate	1.45881	3.94833	4.58062	0.0467854	0.999993	1	Endo-CTL
B intermediate.652	FAM177B	B intermediate	1.22845	3.61753	4.38208	0.0512671	0.999993	1	Endo-CTL
B intermediate.4793	IGHV3-64D	B intermediate	-1.63888	4.6956	4.20836	0.0555996	0.999993	1	Endo-CTL
B intermediate.6658	IGLV9-49	B intermediate	-1.59201	4.75037	4.15932	0.0568983	0.999993	1	Endo-CTL
B intermediate.4791	IGHV4-4	B intermediate	-1.90149	5.114	3.95052	0.0628373	0.999993	1	Endo-CTL
B intermediate.6672	IGLV3-1	B intermediate	1.08142	7.45108	3.56953	0.07564	0.999993	1	Endo-CTL
B intermediate.5036	HBA1	B intermediate	1.50189	6.33363	3.54976	0.0763837	0.999993	1	Endo-CTL
B intermediate.3115	C8orf82	B intermediate	1.34015	3.66855	3.52479	0.0773352	0.999993	1	Endo-CTL
B intermediate.4353	HRK	B intermediate	-1.50982	3.45572	3.16039	0.0929355	0.999993	1	Endo-CTL
B intermediate.6664	IGLV3-25	B intermediate	1.06358	5.61839	2.50566	0.131453	0.999993	1	Endo-CTL
B intermediate.3674	HBB	B intermediate	1.06764	6.79648	2.10767	0.164364	0.999993	1	Endo-CTL
B intermediate.7051	IGKV2D-29	B intermediate	-1.36307	5.94178	2.01189	0.173743	0.999993	1	Endo-CTL
B intermediate.6660	IGLV7-46	B intermediate	1.15773	5.29677	1.98726	0.176261	0.999993	1	Endo-CTL
B intermediate.7047	IGKV5-2	B intermediate	1.0974	3.7012	1.80344	0.196563	0.999993	1	Endo-CTL
B intermediate.2478	AL450405.1	B intermediate	-1.19921	4.89962	1.69572	0.209832	0.999993	1	Endo-CTL
B intermediate.952	IGKV3D-15	B intermediate	-1.04235	4.66714	0.780989	0.388893	0.999993	1	Endo-CTL
CD4 TCM.9253	RPL13P12	CD4 TCM	7.72774	8.09074	16.8259	0.00103644	1	1	Endo-CTL
CD4 TCM.712	H2AC18	CD4 TCM	-1.03482	6.13797	13.6809	0.00231044	1	1	Endo-CTL
CD4 TCM.715	H2AC19	CD4 TCM	-1.016	6.17852	12.2807	0.00341048	1	1	Endo-CTL
CD4 TCM.11007	MYL9	CD4 TCM	2.02233	1.78255	10.9957	0.00497799	1	1	Endo-CTL
CD4 TCM.3652	H2BC3	CD4 TCM	-1.01605	2.20849	10.3891	0.00599676	1	1	Endo-CTL
CD4 TCM.6890	CLECL1	CD4 TCM	-1.19385	2.23801	10.1917	0.00637845	1	1	Endo-CTL
CD4 TCM.8004	AL049780.2	CD4 TCM	1.12878	1.21726	9.77046	0.00729069	1	1	Endo-CTL
CD4 TCM.11945	PNMA5	CD4 TCM	1.09306	1.34551	9.70799	0.00743836	1	1	Endo-CTL
CD4 TCM.1803	CAVIN2	CD4 TCM	1.32984	2.56432	9.38003	0.00827249	1	1	Endo-CTL
CD4 TCM.5957	IFIT2	CD4 TCM	-1.58608	3.70089	8.9389	0.00957023	1	1	Endo-CTL
CD4 TCM.5338	ENSG00000277027.1	CD4 TCM	-1.49969	1.60729	8.82808	0.00993214	1	1	Endo-CTL
CD4 TCM.8793	AC106782.1	CD4 TCM	1.02805	1.55064	8.58654	0.0107771	1	1	Endo-CTL
CD4 TCM.6769	NRGN	CD4 TCM	1.69106	2.68254	8.52466	0.0110068	1	1	Endo-CTL
CD4 TCM.4126	PLAGL1	CD4 TCM	-1.06709	1.80178	8.38305	0.0115538	1	1	Endo-CTL
CD4 TCM.5958	IFIT3	CD4 TCM	-1.30873	2.54317	7.93277	0.0135137	1	1	Endo-CTL
CD4 TCM.4936	FBXO16	CD4 TCM	-1.12828	1.23533	7.89847	0.0136781	1	1	Endo-CTL
CD4 TCM.6709	ZBTB16	CD4 TCM	1.11895	5.29606	7.87979	0.0137687	1	1	Endo-CTL
CD4 TCM.5337	ENSG00000269900.3	CD4 TCM	-1.53241	1.8467	7.8731	0.0138012	1	1	Endo-CTL
CD4 TCM.4865	MYOM2	CD4 TCM	-1.80784	2.33436	7.76375	0.0143467	1	1	Endo-CTL
CD4 TCM.2808	PF4	CD4 TCM	1.51127	2.60112	7.722	0.0145615	1	1	Endo-CTL
CD4 TCM.2809	PPBP	CD4 TCM	1.64825	4.47408	7.61501	0.0151292	1	1	Endo-CTL
CD4 TCM.688	AC244394.2	CD4 TCM	-2.14188	1.0949	7.28317	0.0170597	1	1	Endo-CTL
CD4 TCM.7852	RN7SL1	CD4 TCM	-1.64341	2.33789	7.15819	0.0178596	1	1	Endo-CTL
CD4 TCM.8839	AC026471.2	CD4 TCM	1.1347	1.13693	7.08025	0.0183805	1	1	Endo-CTL
CD4 TCM.11156	C20orf204	CD4 TCM	2.14606	3.32579	6.67073	0.0214245	1	1	Endo-CTL
CD4 TCM.8764	AC133555.5	CD4 TCM	1.11682	2.15041	6.66241	0.0214922	1	1	Endo-CTL
CD4 TCM.6615	AP001189.1	CD4 TCM	1.43615	0.856768	6.63848	0.0216881	1	1	Endo-CTL
CD4 TCM.7862	RN7SL2	CD4 TCM	-1.49647	1.5129	6.14148	0.0262679	1	1	Endo-CTL
CD4 TCM.3665	H4C6	CD4 TCM	-1.08557	2.41583	6.08789	0.0268258	1	1	Endo-CTL
CD4 TCM.5279	RN7SL5P	CD4 TCM	-1.92814	0.989903	5.94701	0.0283597	1	1	Endo-CTL
CD4 TCM.6478	AP003068.2	CD4 TCM	1.1948	1.33715	5.71613	0.0311001	1	1	Endo-CTL
CD4 TCM.4276	AC019117.1	CD4 TCM	-1.05753	1.3045	5.69419	0.0313763	1	1	Endo-CTL
CD4 TCM.2054	RN7SL4P	CD4 TCM	-1.94788	1.02805	5.49391	0.0340338	1	1	Endo-CTL
CD4 TCM.6378	FABP5P7	CD4 TCM	-1.13297	1.96022	5.47855	0.0342482	1	1	Endo-CTL
CD4 TCM.10864	SIRPB1	CD4 TCM	-1.25139	1.52759	5.22089	0.038092	1	1	Endo-CTL
CD4 TCM.10054	AC005944.1	CD4 TCM	-1.00318	1.8131	5.15676	0.0391257	1	1	Endo-CTL
CD4 TCM.711	H4C14	CD4 TCM	-1.13793	1.35089	5.04724	0.0409681	1	1	Endo-CTL
CD4 TCM.11284	COL18A1	CD4 TCM	1.05101	3.23067	4.96208	0.0424711	1	1	Endo-CTL
CD4 TCM.12032	AC119673.2	CD4 TCM	1.87868	1.68402	4.88613	0.0438665	1	1	Endo-CTL
CD4 TCM.6501	SNX32	CD4 TCM	-1.1029	1.14788	4.73576	0.046791	1	1	Endo-CTL
CD4 TCM.1203	ENSG00000237667.7	CD4 TCM	-1.86129	1.15676	4.51742	0.0514563	1	1	Endo-CTL
CD4 TCM.9517	LINC02210-CRHR1	CD4 TCM	-1.26006	1.03179	4.4607	0.0527563	1	1	Endo-CTL
CD4 TCM.4695	AC008038.1	CD4 TCM	-1.55059	2.03571	4.41106	0.0539262	1	1	Endo-CTL
CD4 TCM.5866	STOX1	CD4 TCM	1.53602	1.06898	4.40457	0.0540814	1	1	Endo-CTL
CD4 TCM.3462	SPARC	CD4 TCM	1.05121	1.82147	4.26796	0.0574736	1	1	Endo-CTL
CD4 TCM.11114	TUBB1	CD4 TCM	1.24106	2.38076	4.22259	0.0586553	1	1	Endo-CTL
CD4 TCM.10763	KIR3DL2	CD4 TCM	1.16398	1.34572	3.76568	0.0723147	1	1	Endo-CTL
CD4 TCM.9942	AC022031.2	CD4 TCM	-1.19536	1.86638	3.57667	0.0790521	1	1	Endo-CTL
CD4 TCM.4134	UST	CD4 TCM	-1.04071	1.43841	3.54579	0.0802228	1	1	Endo-CTL
CD4 TCM.918	XCL1	CD4 TCM	1.02834	1.2102	3.52979	0.0808373	1	1	Endo-CTL
CD4 TCM.10760	LAIR2	CD4 TCM	-1.02783	2.62815	3.35457	0.0879522	1	1	Endo-CTL
CD4 TCM.7373	AL021546.1	CD4 TCM	-1.13975	1.9429	3.2886	0.0908238	1	1	Endo-CTL
CD4 TCM.11168	RNA5-8SN2	CD4 TCM	-1.03519	3.29959	3.21692	0.0940726	1	1	Endo-CTL
CD4 TCM.6385	ZP1	CD4 TCM	1.27829	0.86178	3.10192	0.0995821	1	1	Endo-CTL
CD4 TCM.6892	KLRF1	CD4 TCM	1.38838	0.987942	2.91908	0.109167	1	1	Endo-CTL
CD4 TCM.11718	AC231657.3	CD4 TCM	-1.14768	1.42472	2.77401	0.117577	1	1	Endo-CTL
CD4 TCM.4513	GNG11	CD4 TCM	1.04592	2.00294	2.72789	0.120415	1	1	Endo-CTL
CD4 TCM.3299	MCC	CD4 TCM	1.10362	1.78391	2.6328	0.126534	1	1	Endo-CTL
CD4 TCM.10264	ADGRE2	CD4 TCM	-1.57821	2.88161	2.5294	0.133625	1	1	Endo-CTL
CD4 TCM.131	UQCRHL	CD4 TCM	-1.16234	1.04307	2.52917	0.133642	1	1	Endo-CTL
CD4 TCM.7961	RPL7AP6	CD4 TCM	-1.20844	4.19002	2.48584	0.136759	1	1	Endo-CTL
CD4 TCM.8601	AC108134.3	CD4 TCM	-1.12867	3.03307	2.44602	0.139702	1	1	Endo-CTL
CD4 TCM.1536	IGKV3-20	CD4 TCM	-1.9411	2.98209	2.41361	0.142156	1	1	Endo-CTL
CD4 TCM.11319	AC000093.1	CD4 TCM	1.08341	1.26667	2.40982	0.142447	1	1	Endo-CTL
CD4 TCM.665	RNVU1-28	CD4 TCM	-1.11318	1.59727	2.16649	0.162736	1	1	Endo-CTL
CD4 TCM.11357	IGLV2-14	CD4 TCM	-1.25491	1.77672	2.02932	0.17577	1	1	Endo-CTL
CD4 TCM.5687	TPRN	CD4 TCM	1.00558	0.381801	1.93918	0.185057	1	1	Endo-CTL
CD4 TCM.2810	CXCL2	CD4 TCM	-1.08797	2.79805	1.79246	0.201546	1	1	Endo-CTL
CD4 TCM.6915	GPRC5D-AS1	CD4 TCM	-1.31297	0.581611	1.74173	0.207682	1	1	Endo-CTL
CD4 TCM.6247	MTRNR2L8	CD4 TCM	2.78623	7.35452	1.57971	0.228967	1	1	Endo-CTL
CD4 TCM.2226	AC115284.1	CD4 TCM	-1.01769	3.10769	1.52181	0.237259	1	1	Endo-CTL
CD4 TCM.4400	PSPH	CD4 TCM	-1.02941	2.30919	1.49511	0.241217	1	1	Endo-CTL
CD4 TCM.11483	APOBEC3A	CD4 TCM	-1.01572	1.64036	1.4186	0.25305	1	1	Endo-CTL
CD4 TCM.1229	LINC01954	CD4 TCM	1.40188	0.726058	1.43142	0.256067	1	1	Endo-CTL
CD4 TCM.4071	AL450405.1	CD4 TCM	-1.12206	4.811	1.25729	0.280661	1	1	Endo-CTL

## Sheet: TableS4
	Supplemental Table S4: Descriptive statistics of patient samples used for the quantification of JUP by ELISA.
	A-Discrete variables: Distribution of proliferative and secretory phase across the recruited patients.
		Control		Endo		CTL Adeno		Endo Adeno		I&II WO adeno		III&IV WO adeno		OMA		WO OMA
		n	%	n	%	n	%	n	%	n	%	n	%	n	%	n	%
	Number of values	80	100	76	100	11	100	12	100	52	100	13	100	24	100	52	100
	Proliferative stage	29	36.25	23	30.2632	4	36.3636	3	25	15	28.8462	5	38.4615	4	23.5294	19	36.5385
	Secretory phase	44	55	43	56.5789	5	45.4545	8	66.6667	28	53.8462	7	53.8462	11	64.7059	25	48.0769
	Unknown phase	7	8.75	10	13.1579	2	18.1818	1	8.33333	9	17.3077	1	7.69231	2	11.7647	8	15.3846
	B-Continuous variables: Distribution of age, BMI & pain across the recruited patients.
		Control			Endo			CTL Adeno			Endo Adeno			I&II WO adeno			III&IV WO adeno			OMA			WO OMA
		Mean	SD	n	Mean	SD	n	Mean	SD	n	Mean	SD	n	Mean	SD	n	Mean	SD	n	Mean	SD	n	Mean	SD	n
	Age	34.825	7.65188	80	34.8059	6.12831	76	41.6364	4.27253	11	40.0833	3.0289	12	34.1923	6.15817	52	35.8462	5.63983	13	35.5833	6.12136	24	34.4423	6.16573	52
	BMI	24.8879	4.69731	62	23.4011	4.46238	57	32.5667	7.292	3	28.905	6.57994	6	23.5286	4.96821	35	24.0733	3.85657	12	23.0945	3.89256	22	23.5937	4.83115	35
	Dysmenorrhea	4.90909	3.00117	66	6.89583	2.7075	72	5.55556	3.77859	9	6.90909	2.46798	11	6.45918	2.76103	49	8.30769	2.17503	13	7.3913	2.40717	23	6.66327	2.83098	49
	Abdominal-pain	2.88235	2.92967	68	3.91216	3.03559	74	3.33333	2.91548	9	3.83333	2.36771	12	3.69	2.94662	50	4.84615	3.05085	13	3.83333	3.47246	24	3.95	2.83968	50
	Dyschezia	1.68627	2.61909	51	1.22951	2.348	61	2.57143	3.10146	7	2.45455	2.65946	11	1.05405	2.06755	37	1.84615	2.60916	13	1.84211	3.00487	19	0.952381	1.96248	42
	Dysuria	0.686275	1.83837	51	0.934426	1.85175	61	2.85714	2.4103	7	1.81818	3.40053	11	1	1.90029	37	0.615385	1.04391	13	1.36842	2.40856	19	0.738095	1.53113	42
	Dyspareunia	2.03125	2.49424	64	2.77465	2.89925	71	4.88889	3.37062	9	2.81818	2.44206	11	2.77551	2.77087	49	3.09091	3.50584	11	2.57143	2.90812	21	2.86	2.92079	50
	C-Comparison of the continuous variables in women suffering from the endometriosis and/or adenomyosis (P values)
		Two Way Anova			One Way Anova*	T test*
		Effect of Endometriosis	Effect of Adenomyosis	Interaction (Adeno&Endo)	Effect stage	Effect OMA
	Age	0.6425	<0.0001	0.6293	0.7235	0.4547
	BMI	0.1621	0.0003	0.5618	0.3869	0.6848
	Dysmenorrhea	0.0605	0.5944	0.3083	<0.0001	0.2906
	Abdominal-pain	0.1038	0.8266	0.9421	0.0613	0.8783
	Dyschezia	0.7408	0.1446	0.8742	0.41	0.1725
	Dysuria	0.5557	0.01	0.2073	0.6684	0.2211
	Dyspareunia	0.716	0.054	0.1159	0.2444	0.7048
	*Tests done excluding patients with adenomyosis
	D-OC histotypes
			Number of values	%	Median	Range	Mean	Std. Deviation	Std. Error of Mean
		all OC	20	100	372.3	1341	479.3	373.4	83.49
	FIGO	I	6	30	265.3	255.8	292.1	100.9	41.18
		II	1	5	1426	na	1426	na	na
		III	12	60	420.5	1055	526.9	344.9	99.56
		IV	1	5	84.93	na	84.93	na	na
	Origin	epithelial	19	95	383.1	1341	491	379.8	87.14
		non-epithelial (granulosa)	1	5	257.2	na	257.2	na	na
	Histology	high grade serous	7	35	361.5	772.4	404.1	245.7	92.87
		mucinous	4	20	356.7	919.2	544.9	437.9	218.9
		low grade serous	3	15	383.1	938	565.6	494.9	285.7
		mixed	2	10	816.8	1219	816.8	861.9	609.4
		carcinosarcoma	1	5	409.4	na	409.4	na	na
		endometrioid with aberrant intestinal differentiation	1	5	443.7	na	443.7	na	na
		endometrioid	1	5	138.1	na	138.1	na	na
		granulosa cells	1	5	257.2	na	257.2	na	na
	E-Discrete variables across the patients screened using JUP and CA125.
	Combined Test	JUP (>324.7 ng/mL) & CA125 (>26.85 U/mL)		JUP (>324.7 ng/mL) & CA125 (<26.85 U/mL)		JUP (<324.7 ng/mL) & CA125 (>26.85 U/mL)		JUP (<324.7 ng/mL) & CA125 (<26.85 U/mL)		All negative patients		All tested patients
		Positive		Negative		Negative		Negative
		n	%	n	%	n	%	n	%	n	%	n	%
	Total	9	9.57447	11	11.7021	12	12.766	62	65.9574	85	90.4255	94	100
	Endo	9	19.1489	5	10.6383	7	14.8936	26	55.3191	38	80.8511	47	50
	Endo III-IV	5	35.7143	1	7.14286	0	0	8	57.1429	9	64.2857	14	14.8936
	Endo I-II	1	4.16667	4	16.6667	5	20.8333	14	58.3333	23	95.8333	24	25.5319
	unknown Score	3	33.3333	0	0	2	22.2222	4	44.4444	6	66.6667	9	9.57447
	with OMA	8	40	1	5	1	5	10	50	12	60	20	21.2766
	WO OMA	1	3.7037	4	14.8148	6	22.2222	16	59.2593	26	96.2963	27	28.7234
	CTL	0	0	6	12.766	5	10.6383	36	76.5957	47	100	47	50
	Combined Test	JUP (>324.7 ng/mL) & CA125 (>26.85 U/mL)		JUP (>324.7 ng/mL) & CA125 (<26.85 U/mL)		JUP (<324.7 ng/mL) & CA125 (>26.85 U/mL)		JUP (<324.7 ng/mL) & CA125 (<26.85 U/mL)		All negative patients		All tested patients
		Positive		Negative		Negative		Negative
		n	%	n	%	n	%	n	%	n	%	n	%
	Total	9	9.57447	11	11.7021	12	12.766	62	65.9574	85	90.4255	94	100
	Proliferative phase	1	3.33333	4	13.3333	3	10	22	73.3333	29	96.6667	30	31.9149
	Secretory Phase	7	12.7273	6	10.9091	9	16.3636	33	60	48	87.2727	55	58.5106
	Unk phase	1	11.1111	1	11.1111	0	0	7	77.7778	8	88.8889	9	9.57447
	PCOS	0	0	0	0	1	100	0	0	1	100	1	1.06383
	Cyst Adenoma	1	11.1111	2	22.2222	0	0	6	66.6667	8	88.8889	9	9.57447
	Adenomyosis susp.	2	14.2857	1	7.14286	4	28.5714	7	50	12	85.7143	14	14.8936
	Myoma	2	10	2	10	2	10	14	70	18	90	20	21.2766
	Sactosalpinx	0	0	1	25	2	50	1	25	4	100	4	4.25532
	Inflammation on the uterus biopsy	1	12.5	0	0	1	12.5	6	75	7	87.5	8	8.51064
	F-Continuous variables across the patients screened using JUP and CA125..
	Combined Test	JUP (>324.7 ng/mL) & CA125 (>26.85 U/mL)			JUP (>324.7 ng/mL) & CA125 (<26.85 U/mL)			JUP (<324.7 ng/mL) & CA125 (>26.85 U/mL)			JUP (<324.7 ng/mL) & CA125 (<26.85 U/mL)			Not JUP (>324.7 ng/mL) & CA125 (>26.85 U/mL)
		Positive			Negative			Negative			Negative			All Negative
		Number of values	Mean	Std. Deviation	Number of values	Mean	Std. Deviation	Number of values	Mean	Std. Deviation	Number of values	Mean	Std. Deviation	Number of values	Mean	Std. Deviation
	Age	9	39	4.583	11	36.73	6.901	11	38.09	4.969	62	35.1	5.994	84	35.7	6.024
	BMI	9	27.35	6.161	10	27.24	4.99	7	23.33	5.217	48	23.6	4.064	65	24.13	4.469
	Dysmenorrhea	8	7.75	2.252	10	6.1	2.846	11	5.273	3.069	57	6.465	2.828	78	6.25	2.857
	Abdominal-pain	9	4.556	2.603	10	3.7	2.946	11	3	2.828	59	4.144	3.071	80	3.931	3.014
	Dyschezia	9	1.444	1.944	9	1.111	2.421	10	1.1	1.853	56	1.804	2.812	75	1.627	2.65
	Dysuria	9	0.5556	1.13	9	1	2.291	10	1.1	1.969	56	0.8393	2.016	75	0.8933	2.017
	Dyspareunia	7	0.4286	0.7868	10	2.7	2.983	11	2.455	2.659	56	3	2.991	77	2.883	2.915
	JUP (ng/mL)	9	694.7	336.3	11	520.3	210.9	12	176.6	72.82	62	175.8	84.93	85	220.5	157.3
	CA125 (U/mL)	9	91.36	71.28	11	12.54	3.022	12	62.16	40.73	62	14.04	5.366	85	20.64	22.94
	CRP (ng/ml)	9	597.5	262.4	11	480.5	232.6	12	419.7	360.7	62	321.6	283.8	85	356	292.3
	IL-6 (pg/ml)	8	2.141	1.166	8	1.889	1.333	8	2.203	2.259	45	1.21	0.9011	61	1.429	1.242
	TNFa (pg/ml)	9	0.664	0.3309	8	0.7914	0.2889	8	0.8609	0.4361	45	0.6338	0.2415	61	0.6842	0.2868
	HE4 (pM)	9	28.86	7.827	11	34.34	14.82	12	41.44	28.43	62	29.2	10.8	85	31.59	15.35
	G-Comparison of the continuous variables between women tested positive (high JUP and high CA125) and the women tested negative.
	Combined Test	JUP (>324.7 ng/mL) & CA125 (>26.85 U/mL)				Not JUP (>324.7 ng/mL) & CA125 (>26.85 U/mL)				Mann-Whitney U
		Positive				All Negative				Positive vs Negative
		Number of values	Mean	Std. Deviation	Median	Number of values	Mean	Std. Deviation	Median	P value summary	Significantly different (P < 0.05)
	Age	9	39	4.583	41	84	35.7	6.024	36	0.0926	ns
	BMI	9	27.35	6.161	27.55	65	24.13	4.469	23.26	0.1092	ns
	Dysmenorrhea	8	7.75	2.252	8.5	78	6.25	2.857	7	0.1641	ns
	Abdominal-pain	9	4.556	2.603	4	80	3.931	3.014	4	0.4933	ns
	Dyschezia	9	1.444	1.944	0	75	1.627	2.65	0	0.9472	ns
	Dysuria	9	0.5556	1.13	0	75	0.8933	2.017	0	0.8342	ns
	Dyspareunia	7	0.4286	0.7868	0	77	2.883	2.915	2	0.0219	*
	JUP (ng/mL)	9	694.7	336.3	503.4	85	220.5	157.3	203.5	<0.0001	****
	CA125 (U/mL)	9	91.36	71.28	57.1	85	20.64	22.94	13.8	<0.0001	****
	CRP (ng/ml)	9	597.5	262.4	691.2	85	356	292.3	272.1	0.0278	*
	IL-6 (pg/ml)	8	2.141	1.166	1.753	61	1.429	1.242	1.072	0.03	*
	TNFa (pg/ml)	9	0.664	0.3309	0.5807	61	0.6842	0.2868	0.6568	0.4453	ns
	HE4 (pM)	9	28.86	7.827	25.53	85	31.59	15.35	28.8	0.6881	ns

## Sheet: TableS5
	Supplemental Table S5: Effect of various covariates on serum JUP. Correlation.
		CTL & Endo & Adenomyosis
		Pearson's r	P value	Number of values
	Age	0.118306	0.114729	179
	BMI	0.259752	0.00306716	128
	Cycle-day	-0.00235791	0.976169	163
	Progesterone-Serum	-0.0108511	0.887651	172
	Progesterone-PF	0.00517973	0.957974	106
	Dysmenorrhea	0.0895347	0.263248	158
	Abdominal-pain	0.130759	0.0961673	163
	Dyschezia	-0.0869986	0.325006	130
	Dysuria	0.0771746	0.382811	130
	Dyspareunia	-0.028348	0.726231	155
	Time of blood draw	-0.038282	0.683278	116

## Sheet: TableS6
	Supplemental Table S6A: Sensitivity and specificity of JUP and CA125 in the tested cohort
	JUP	CA125	Sensitivity%	95% CI	Specificity%	95% CI	Likelihood ratio
	> 270.1	_	39.8	30.18% to 50.22%	80.2	70.89% to 87.11%	2.01
	> 324.7	_	28.4	20.04% to 38.58%	89	80.94% to 93.92%	2.59
	> 503.1	_	10.2	5.474% to 18.31%	96.7	90.75% to 99.10%	3.1
	_	> 18.75	48.9	35.28% to 62.76%	80.4	66.83% to 89.35%	2.5
	_	> 26.85	34	22.17% to 48.33%	89.1	76.96% to 95.27%	3.13
	_	> 162.5	4.3	0.7561% to 14.25%	100	92.29% to 100.0%
	> 324.7	> 26.85	19.2	10.42% to 32.54%	100	92.29% to 100.0%	_
		JUP (>324.7 ng/mL)		CA125 (>26.85 U/mL)		JUP (>324.7 ng/mL) & CA125 (>26.85 U/mL)		JUP (>324.7 ng/mL) & CA125 (>26.85 U/mL)
	Statistic	Value	95% CI	Value	95% CI	Value	95% CI	Value	95% CI
	Sensitivity	0.2841	19.30% to 39.02%	0.3404	20.86% to 49.31%	0.1915	9.15% to 33.26%	0.1915	9.15% to 33.26%
	Specificity	0.8901	80.72% to 94.60%	0.8913	76.43% to 96.38%	1	92.45% to 100.00%	1	92.45% to 100.00%
	Positive Likelihood Ratio	2.59	1.32 to 5.06	3.13	1.25 to 7.85
	Negative Likelihood Ratio	0.8	0.69 to 0.93	0.74	0.59 to 0.93	0.81	0.70 to 0.93	0.81	0.70 to 0.93
	Disease prevalence (*)	0.4916	41.63% to 56.73%	0.5054	39.97% to 61.07%	0.5	39.51% to 60.49%	0.1
	Positive Predictive Value (*)	0.7143	56.07% to 83.04%	0.7619	56.09% to 88.91%	1	66.37% to 100.00%	1	66.37% to 100.00%
	Negative Predictive Value (*)	0.5625	52.53% to 59.90%	0.5694	51.27% to 62.44%	0.5529	51.83% to 58.70%	0.9176	90.64% to 92.75%
	Accuracy (*)	0.5922	51.64% to 66.49%	0.6129	50.62% to 71.22%	0.5957	48.95% to 69.58%	0.9191	84.45% to 96.54%
	(*) These values are dependent on disease prevalence.

## Sheet: TableS7
	Supplemental Table S7: Descriptive statistics of patient samples used for the Single-cell RNA sequencing comparing PBMCs of endometriosis free women with PBMCs of women suffering from endometriosis; patients with high concentration of JUP in serum
	A-Discrete variables:
		CTL with High JUP		Endo with High JUP
		n	%	n	%
	Total	5	100	4	100
	Proliferative phase	3	60	2	50
	Secretory Phase	2	40	2	50
	PCOS	0	0	0	0
	Cyst Adenoma	0	0	1	25
	Adenomyosis susp.	0	0	0	0
	Myoma	0	0	0	0
	Sactosalpinx	1	20	0	0
	Inflammation on the uterus biopsy	0	0	0	0
	CTL	5	100	0	0
	Endo	0	0	4	100
	rASRM I	0	0	0	0
	rASRM II	0	0	0	0
	rASRM III	0	0	1	25
	rASRM IV	0	0	1	25
	rASRM not available	0	0	2	50
	DIE	0	0	3	75
	OMA	0	0	2	50
	SUP	0	0	1	25
	B-Continuous variables:
		CTL (high JUP)						Endo (high JUP)						Mann Whitney test
		n	Mean	SE	SEM	Median	Range	n	Mean	SE	SEM	Median	Range	Significantly different	P value
	Age	5	35	4.69042	2.09762	33	12	4	37.75	6.0208	3.0104	39	13	ns	0.619
	BMI	5	28.244	5.54507	2.47983	27.66	15.36	3	27.27	2.18259	1.26012	27.48	4.35	ns	>0.9999
	Dysmenorrhea	4	5.25	3.5	1.75	5.5	8	4	7.75	2.62996	1.31498	8.5	6	ns	0.3429
	Abdominal-pain	5	4	2.34521	1.04881	5	6	4	6.5	3	1.5	8	6	ns	0.1746
	Dyschezia	5	2.8	3.83406	1.71464	0	7	4	0.75	1.5	0.75	0	3	ns	0.6825
	Dysuria	5	0.6	1.34164	0.6	0	3	4	0	0	0	0	0	ns	>0.9999
	Dyspareunia	5	1	2.23607	1	0	5	4	1.75	2.36291	1.18145	1	5	ns	0.6825
	Operation time	5	0.43125	0.0969552	0.0433597	0.40625	0.253472	4	0.373264	0.0878127	0.0439063	0.331944	0.180556	ns	0.2143
	Viability after thawing	5	91.64	5.62699	2.51647	93.7	13.6	4	90.85	3.94081	1.97041	92.1	8.8	ns	0.7302
	Number of cells called	4	8073.25	2865.51	1432.75	7286	6331	4	5225.25	1830.89	915.444	4728	4019	ns	0.1143
	CA125 (U/mL)	5	13.5126	1.67934	0.751023	13.082	4.5956	4	43.5302	43.2306	21.6153	27.5508	94.7473	ns	0.1905
	JUP (ng/mL)	5	330.754	63.362	28.3364	325.8	150.727	4	377.749	113.18	56.5901	374.207	227.525	ns	0.7302

## Sheet: TableS8
	Supplemental Table S8: DGE analysis comparing PBMCs of endometriosis free women with PBMCs of women suffering from endometriosis
	in Patients with low (< 220ng/ml) or high (> 220ng/ml) concentration of JUP in serum
	Serum JUP	gene	Description	cluster_id	logFC	logCPM	F	p_val	p_adj.loc	p_adj.glb	contrast
	< 220 ng/ml	TRBV2	T cell receptor beta variable 2	CD4 CTL	4.27559	7.25019	47.812	4.37043e-06	0.00976791	0.204869	Endo-CTL
	< 220 ng/ml	TMEM176B	transmembrane protein 176B	CD14 Mono	2.59747	7.4598	55.8806	7.04121e-06	0.0367516	0.204869	Endo-CTL
	< 220 ng/ml	TMEM176A	transmembrane protein 176A	CD14 Mono	2.31046	6.4481	60.3031	4.7795e-06	0.0367516	0.204869	Endo-CTL
	> 220 ng/ml	HBB	hemoglobin subunit beta	CD14 Mono	-2.65218	6.39048	60.3271	1.86419e-06	0.00718335	0.0839246	Endo-CTL
	> 220 ng/ml	HBA2	hemoglobin subunit alpha 2	CD14 Mono	-2.73184	5.96591	64.0263	1.31872e-06	0.00718335	0.0839246	Endo-CTL
	> 220 ng/ml	HBA1	hemoglobin subunit alpha 1	CD14 Mono	-2.8142	5.84236	63.3402	1.40437e-06	0.00718335	0.0839246	Endo-CTL
	> 220 ng/ml	IFIT2	interferon induced protein with tetratricopeptide repeats 2	NK_CD56bright	-4.55155	8.76386	42.1695	4.53169e-06	0.0121767	0.14503	Endo-CTL
	> 220 ng/ml	JUN	Jun proto-oncogene, AP-1 transcription factor subunit	Treg	-1.23619	11.2944	42.6696	5.36916e-06	0.0305076	0.14503	Endo-CTL
	> 220 ng/ml	CH25H	cholesterol 25-hydroxylase	gdT	-2.49939	5.2546	37.8097	1.38119e-05	0.0306486	0.233176	Endo-CTL
	> 220 ng/ml	HBB	hemoglobin subunit beta	gdT	-2.51943	5.80541	38.8556	1.17958e-05	0.0306486	0.227588	Endo-CTL
	> 220 ng/ml	LTB	lymphotoxin beta	gdT	-1.16624	8.39128	34	2.52353e-05	0.0339685	0.243977	Endo-CTL
	> 220 ng/ml	KLRC1	killer cell lectin like receptor C1	gdT	1.53163	7.31336	32.8382	3.0616e-05	0.0339685	0.243977	Endo-CTL
	> 220 ng/ml	RGPD2	RANBP2 like and GRIP domain containing 2	CD14 Mono	-3.04586	2.81871	40.431	1.72963e-05	0.0499863	0.2336	Endo-CTL

## Sheet: TableS9
	Supplemental Table S9: Descriptive statistics of patient samples used for the Single-cell RNA sequencing comparing PBMCs of endometriosis free women with PBMCs of women suffering from endometriosis; patients with low concentration of JUP in serum
	A-Discrete variables:
		CTL with Low JUP		Endo with Low JUP
		n	%	n	%
	Total	5	100	6	100
	Proliferative phase	3	60	4	66.6667
	Secretory Phase	2	40	2	33.3333
	PCOS	1	20	1	16.6667
	Cyst Adenoma	1	20	0	0
	Adenomyosis susp.	0	0	0	0
	Myoma	1	20	1	16.6667
	Sactosalpinx	1	20	1	16.6667
	Inflammation on the uterus biopsy	0	0	1	16.6667
	CTL	5	100	0	0
	Endo	0	0	6	100
	rASRM I	0	0	2	33.3333
	rASRM II	0	0	1	16.6667
	rASRM III	0	0	1	16.6667
	rASRM IV	0	0	0	0
	rASRM not available	0	0	1	16.6667
	DIE	0	0	5	83.3333
	OMA	0	0	1	16.6667
	SUP	0	0	4	66.6667
	B-Continuous variables:
		CTL (low JUP)						Endo (low JUP)						Mann Whitney test
		n	Mean	SE	SEM	Median	Range	n	Mean	SE	SEM	Median	Range	Significantly different	P value
	Age	5	36.4	5.36656	2.4	36	14	6	33.5	7.91833	3.23265	33.5	20	ns	0.7446
	BMI	5	24.604	4.4848	2.00566	23.15	11.22	5	24.588	3.44325	1.53987	26.37	8.34	ns	0.6429
	Dysmenorrhea	4	6.5	3.87298	1.93649	7.5	9	6	6.91667	3.47011	1.41667	7.75	9	ns	0.881
	Abdominal-pain	5	2.8	1.92354	0.860233	3	5	6	6.08333	3.63891	1.48558	6.75	10	ns	0.1212
	Dyschezia	5	2.4	3.36155	1.50333	1	8	6	3.16667	3.54495	1.44722	2	8	ns	0.8918
	Dysuria	5	0.2	0.447214	0.2	0	1	6	1.16667	2.04124	0.833333	0	5	ns	0.5758
	Dyspareunia	4	3.25	2.5	1.25	3.5	6	6	4.5	3.937	1.60728	4	10	ns	0.7143
	Operation time	5	0.375	0.214857	0.0960871	0.440972	0.538194	6	0.35787	0.192312	0.0785111	0.402083	0.555556	ns	0.5736
	Viability after thawing	5	95.54	2.43167	1.08747	95.3	5.7	6	96.4333	2.40222	0.980703	96.95	6.8	ns	0.6558
	Number of cells called	5	3756.4	2032.45	908.937	3085	4907	6	4387	3327.71	1358.53	2759	8326	ns	0.9307
	CA125 (U/mL)	5	18.132	11.4381	5.11528	13.2504	27.4848	5	18.1688	7.49379	3.35133	15.2246	18.8134	ns	0.6905
	JUP (ng/mL)	5	116.356	36.1821	16.1811	115.617	93.672	6	164.906	67.0757	27.3835	185.343	188.388	ns	0.1775
